# Supplementary material for: Dichlorido-2κ2 Cl-{μ-6,6′-dimeth­oxy-2,2′-[propane-1,3-diylbis(nitrilo­methyl­idyne)]diphenolato-1κ4 O 1,N,N′,O 1′:2κ2 O 1,O 1′}copper(II)zinc(II)
Source: Acta Crystallogr Sect E Struct Rep Online. 2009 Mar 6;65(Pt 4):m359. doi: 10.1107/S1600536809006928 (PMC2968792; doi:10.1107/S1600536809006928)
Supplement: Supplementary file 1 [file e-65-0m359-sup1.cif]

##############################################################################
###                                                                        ###
###        Electronic paper (Acta Crystallographica Section E)             ###
###                                                                        ###
##############################################################################
#                                                                            #
# This CIF contains the data in a paper accepted for publication in Acta     #
# Crystallographica Section E. It conforms to the requirements of Notes      #
# for Authors for Section E, and has been peer reviewed under the auspices   #
# of the IUCr Commission on Journals.                                        #
#                                                                            #
# Full details of the Crystallographic Information File format               #
# are given in the paper "The Crystallographic Information File (CIF):       #
# a New Standard Archive File for Crystallography" by S. R. Hall, F. H.      #
# Allen and I. D. Brown [Acta Cryst. (1991), A47, 655-685].                  #
#                                                                            #
# The current version of the core CIF dictionary is obtainable from          #
# ftp://ftp.iucr.org/pub/cif_core.dic. The current version number is 2.4.    #
#                                                                            #
# Software is freely available for graphical display of the structure(s) in  #
# this CIF.  For information consult the CIF home page http://www.iucr.org/  #
# cif/home.html                                                              #
#                                                                            #
# This file may be used for bona fide research purposes within the           #
# scientific community so long as proper attribution is given to the journal # 
# article from which it was obtained.                                        #
#                                                                            #
##############################################################################
                                             
data_global
_audit_creation_method     'SHELXL97'
_journal_date_recd_electronic     2009-02-21
_journal_date_accepted     2009-02-25
_journal_name_full     'Acta Crystallographica, Section E'
_journal_year     2009
_journal_volume     65
_journal_issue      4
_journal_page_first     m359
_journal_page_last     m359
_journal_paper_category     QM
_journal_coeditor_code     HG2482
_publ_contact_author_name     'Qingyun Liu'
_publ_contact_author_address
;
School of Chemical & Environmental Engineering
Shandong University of Science and Technology
Qingdao 266510
People's Republic of China
;
_publ_contact_author_email     'qyliusdu@163.com'
_publ_contact_author_phone     '0086-532-86057757'
_publ_section_title
;\
Dichlorido-2\k^2^<i>Cl</i>-{\m-6,6'-dimethoxy-2,2'-[propane-1,3-\
diylbis(nitrilomethylidyne)]diphenolato-1\k^4^<i>O</i>^1^,<i>N</i>,<i>N</i>',\
<i>O</i>^1'^:2\k^2^<i>O</i>^1^,<i>O</i>^1'^}copper(II)zinc(II)
;
loop_
    _publ_author_name
    _publ_author_address
    'Qingyun Liu'
;
School of Chemical & Environmental Engineering
Shandong University of Science and Technology
Qingdao 266510
People's Republic of China
;
    'Shengsong Ge'
;
School of Chemical & Environmental Engineering
Shandong University of Science and Technology
Qingdao 266510
People's Republic of China
;
    'Guangwen Cui'
;
School of Chemical & Environmental Engineering
Shandong University of Science and Technology
Qingdao 266510
People's Republic of China
;
data_I
_audit_creation_method     SHELXL-97
_chemical_name_systematic
;
Dichlorido-2\k^2^<i>Cl</i>-{\m-6,6'-dimethoxy-2,2'-[propane-1,3-
diylbis(nitrilomethylidyne)]diphenolato-
1\k^4^<i>O</i>^1^,<i>N</i>,<i>N</i>',<i>O</i>^1'^:
2\k^2^<i>O</i>^1^,<i>O</i>^1'^}copper(II)zinc(II)
;
_chemical_name_common     ?
_chemical_formula_moiety     'C19 H20 Cl2 Cu N2 O4 Zn'
_chemical_formula_sum     'C19 H20 Cl2 Cu N2 O4 Zn'
_chemical_formula_iupac     '[Cu Zn Cl2 (C19 H20 N2 O4)]'
_chemical_formula_weight     540.18
_chemical_melting_point     ?
_symmetry_cell_setting     orthorhombic
_symmetry_space_group_name_H-M     'P c a 21'
_symmetry_space_group_name_Hall     'P 2c -2ac'
loop_
    _symmetry_equiv_pos_as_xyz
    'x, y, z'
    '-x, -y, z+1/2'
    '-x+1/2, y, z+1/2'
    'x+1/2, -y, z'
_cell_length_a     13.0181(9)
_cell_length_b     10.8503(8)
_cell_length_c     14.7758(11)
_cell_angle_alpha     90.00
_cell_angle_beta     90.00
_cell_angle_gamma     90.00
_cell_volume     2087.1(3)
_cell_formula_units_Z     4
_cell_measurement_reflns_used     4074
_cell_measurement_theta_min     2.45
_cell_measurement_theta_max     26.1
_cell_measurement_temperature     298(2)
_exptl_crystal_description     needle
_exptl_crystal_colour     green
_exptl_crystal_size_max     0.20
_exptl_crystal_size_mid     0.10
_exptl_crystal_size_min     0.08
_exptl_crystal_density_diffrn     1.719
_exptl_crystal_density_meas     ?
_exptl_crystal_density_method     'not measured'
_exptl_crystal_F_000     1092
_exptl_absorpt_coefficient_mu     2.452
_exptl_absorpt_correction_type     'multi-scan'
_exptl_absorpt_process_details     '(SADABS; Sheldrick, 2003)'
_exptl_absorpt_correction_T_min     0.744
_exptl_absorpt_correction_T_max     0.8280
_exptl_special_details
;
;
_diffrn_ambient_temperature     298(2)
_diffrn_radiation_type     MoK\a
_diffrn_radiation_wavelength     0.71073
_diffrn_radiation_source     'fine-focus sealed tube'
_diffrn_radiation_monochromator     graphite
_diffrn_measurement_device_type     'Bruker APEXII CCD area-detector'
_diffrn_measurement_method     '\f and \w'
_diffrn_detector_area_resol_mean     0
_diffrn_reflns_number     9818
_diffrn_reflns_av_R_equivalents     0.0251
_diffrn_reflns_av_sigmaI/netI     0.0373
_diffrn_reflns_theta_min     1.88
_diffrn_reflns_theta_max     24.99
_diffrn_reflns_theta_full     24.99
_diffrn_measured_fraction_theta_max     0.999
_diffrn_measured_fraction_theta_full     0.999
_diffrn_reflns_limit_h_min     -15
_diffrn_reflns_limit_h_max     15
_diffrn_reflns_limit_k_min     -11
_diffrn_reflns_limit_k_max     12
_diffrn_reflns_limit_l_min     -17
_diffrn_reflns_limit_l_max     15
_diffrn_standards_number     0
_diffrn_standards_interval_count     0
_diffrn_standards_interval_time     0
_diffrn_standards_decay_%     ?
_refine_special_details
;
Refinement of <i>F</i>^2^ against ALL reflections. The weighted <i>R</i>-factor
<i>wR</i> and goodness of fit <i>S</i> are based on <i>F</i>^2^, conventional
<i>R</i>-factors <i>R</i> are based on <i>F</i>, with <i>F</i> set to zero for
negative <i>F</i>^2^. The threshold expression of <i>F</i>^2^ >
\s(<i>F</i>^2^) is used only for calculating <i>R</i>-factors(gt) <i>etc</i>.
and is not relevant to the choice of reflections for refinement.
<i>R</i>-factors based on <i>F</i>^2^ are statistically about twice as large
as those based on <i>F</i>, and <i>R</i>- factors based on ALL data will be
even larger.
;
_reflns_number_total     3486
_reflns_number_gt     3084
_reflns_threshold_expression     I>2\s(I)
_refine_ls_structure_factor_coef     Fsqd
_refine_ls_matrix_type     full
_refine_ls_R_factor_all     0.0355
_refine_ls_R_factor_gt     0.0287
_refine_ls_wR_factor_gt     0.0707
_refine_ls_wR_factor_ref     0.0741
_refine_ls_goodness_of_fit_ref     1.066
_refine_ls_restrained_S_all     1.102
_refine_ls_number_reflns     3486
_refine_ls_number_parameters     262
_refine_ls_number_restraints     13
_refine_ls_hydrogen_treatment     constr
_refine_ls_weighting_scheme     calc
_refine_ls_weighting_details
         'calc w=1/[\s^2^(Fo^2^)+(0.0389P)^2^+0.0971P] where P=(Fo^2^+2Fc^2^)/3'
_atom_sites_solution_hydrogens     geom
_atom_sites_solution_primary     direct
_atom_sites_solution_secondary     difmap
_refine_ls_shift/su_max     0.001
_refine_ls_shift/su_mean     0.000
_refine_diff_density_max     0.629
_refine_diff_density_min     -0.580
_refine_ls_extinction_method     none
_refine_ls_extinction_coef     ?
_refine_ls_abs_structure_details     'Flack (1983), 1564 Friedel pairs'
_refine_ls_abs_structure_Flack     0.006(15)
loop_
    _atom_type_symbol
    _atom_type_description
    _atom_type_scat_dispersion_real
    _atom_type_scat_dispersion_imag
    _atom_type_scat_source
    'C' 'C' 0.0033 0.0016
                         'International Tables Vol C Tables 4.2.6.8 and 6.1.1.4'
    'H' 'H' 0.0000 0.0000
                         'International Tables Vol C Tables 4.2.6.8 and 6.1.1.4'
    'N' 'N' 0.0061 0.0033
                         'International Tables Vol C Tables 4.2.6.8 and 6.1.1.4'
    'O' 'O' 0.0106 0.0060
                         'International Tables Vol C Tables 4.2.6.8 and 6.1.1.4'
    'Cl' 'Cl' 0.1484 0.1585
                         'International Tables Vol C Tables 4.2.6.8 and 6.1.1.4'
    'Cu' 'Cu' 0.3201 1.2651
                         'International Tables Vol C Tables 4.2.6.8 and 6.1.1.4'
    'Zn' 'Zn' 0.2839 1.4301
                         'International Tables Vol C Tables 4.2.6.8 and 6.1.1.4'
_computing_data_collection     'APEX2 (Bruker, 2004)'
_computing_cell_refinement     'SAINT-Plus (Bruker, 2001)'
_computing_data_reduction     'SAINT-Plus (Bruker, 2001)'
_computing_structure_solution     'SHELXL97 (Sheldrick, 2008)'
_computing_structure_refinement     'SHELXL97 (Sheldrick, 2008)'
_computing_molecular_graphics     'XP in SHELXTL (Sheldrick, 2008)'
_computing_publication_material     'XP in SHELXTL (Sheldrick, 2008)'
loop_
    _atom_site_type_symbol
    _atom_site_label
    _atom_site_fract_x
    _atom_site_fract_y
    _atom_site_fract_z
    _atom_site_U_iso_or_equiv
    _atom_site_adp_type
    _atom_site_calc_flag
    _atom_site_refinement_flags
    _atom_site_occupancy
    _atom_site_disorder_assembly
    _atom_site_disorder_group
    Zn Zn1 0.59914(3) 0.74035(3) 0.69902(3) 0.04337(13) Uani d . 1 . .
    Cu Cu1 0.59183(3) 1.03456(3) 0.71028(4) 0.04411(14) Uani d . 1 . .
    Cl Cl2 0.71295(8) 0.63787(10) 0.78281(9) 0.0590(3) Uani d . 1 . .
    Cl Cl1 0.48653(8) 0.64556(11) 0.60882(10) 0.0653(4) Uani d . 1 . .
    O O1 0.4768(2) 0.6796(3) 0.8322(2) 0.0607(8) Uani d . 1 . .
    O O4 0.7243(2) 0.7042(2) 0.5679(2) 0.0531(7) Uani d . 1 . .
    O O3 0.6649(2) 0.9031(2) 0.6508(2) 0.0468(7) Uani d . 1 . .
    C C6 0.3763(3) 0.9888(5) 0.8239(3) 0.0537(12) Uani d . 1 . .
    N N1 0.4874(3) 1.1465(3) 0.7582(3) 0.0596(10) Uani d . 1 . .
    O O2 0.5262(2) 0.8915(2) 0.76318(19) 0.0442(7) Uani d . 1 . .
    C C12 0.7778(4) 1.1331(3) 0.6360(3) 0.0486(10) Uani d . 1 . .
    H H12 0.8230 1.1989 0.6294 0.058 Uiso calc R 1 . .
    C C15 0.9470(4) 0.9069(4) 0.5223(3) 0.0557(11) Uani d . 1 . .
    H H15 1.0118 0.9054 0.4958 0.067 Uiso calc R 1 . .
    C C13 0.8147(3) 1.0147(3) 0.6042(3) 0.0421(9) Uani d . 1 . .
    C C7 0.4389(3) 0.8850(4) 0.8080(3) 0.0445(10) Uani d . 1 . .
    C C17 0.7914(3) 0.8007(4) 0.5642(3) 0.0439(9) Uani d . 1 . .
    C C5 0.2819(3) 0.9734(5) 0.8696(3) 0.0650(13) Uani d . 1 . .
    H H5 0.2399 1.0415 0.8793 0.078 Uiso calc R 1 . .
    C C18 0.7549(3) 0.9076(3) 0.6083(3) 0.0388(8) Uani d . 1 . .
    C C1 0.4576(4) 0.5620(4) 0.8709(5) 0.0845(18) Uani d . 1 . .
    H H1A 0.5132 0.5074 0.8566 0.127 Uiso calc R 1 . .
    H H1B 0.3947 0.5293 0.8469 0.127 Uiso calc R 1 . .
    H H1C 0.4518 0.5700 0.9354 0.127 Uiso calc R 1 . .
    C C3 0.3144(3) 0.7587(5) 0.8888(3) 0.0633(13) Uani d . 1 . .
    H H3 0.2943 0.6824 0.9113 0.076 Uiso calc R 1 . .
    C C16 0.8847(3) 0.8003(4) 0.5211(3) 0.0534(11) Uani d . 1 . .
    H H16 0.9069 0.7298 0.4910 0.064 Uiso calc R 1 . .
    C C11 0.6734(4) 1.2928(3) 0.6876(5) 0.0794(15) Uani d U 1 . .
    H H11A 0.7012 1.3144 0.7465 0.095 Uiso calc R 1 . .
    H H11B 0.7113 1.3392 0.6425 0.095 Uiso calc R 1 . .
    C C8 0.4053(4) 1.1105(4) 0.7987(4) 0.0592(13) Uani d . 1 . .
    H H8 0.3586 1.1722 0.8135 0.071 Uiso calc R 1 . .
    C C19 0.7605(4) 0.5875(4) 0.5382(4) 0.0653(13) Uani d . 1 . .
    H H19A 0.7066 0.5276 0.5440 0.098 Uiso calc R 1 . .
    H H19B 0.8181 0.5630 0.5747 0.098 Uiso calc R 1 . .
    H H19C 0.7814 0.5930 0.4761 0.098 Uiso calc R 1 . .
    C C2 0.4077(3) 0.7705(4) 0.8442(3) 0.0506(11) Uani d . 1 . .
    N N2 0.6914(3) 1.1585(3) 0.6717(3) 0.0499(9) Uani d . 1 . .
    C C10 0.5740(5) 1.3279(5) 0.6847(5) 0.0981(17) Uani d U 1 . .
    H H10A 0.5504 1.3104 0.6237 0.118 Uiso calc R 1 . .
    H H10B 0.5739 1.4168 0.6909 0.118 Uiso calc R 1 . .
    C C9 0.4950(4) 1.2824(4) 0.7450(6) 0.098(3) Uani d . 1 . .
    H H9A 0.4292 1.3114 0.7226 0.118 Uiso calc R 1 . .
    H H9B 0.5056 1.3199 0.8038 0.118 Uiso calc R 1 . .
    C C4 0.2511(4) 0.8598(5) 0.8999(3) 0.0700(14) Uani d . 1 . .
    H H4 0.1877 0.8508 0.9280 0.084 Uiso calc R 1 . .
    C C14 0.9123(3) 1.0109(5) 0.5619(3) 0.0509(11) Uani d . 1 . .
    H H14 0.9530 1.0813 0.5615 0.061 Uiso calc R 1 . .
loop_
    _atom_site_aniso_label
    _atom_site_aniso_U_11
    _atom_site_aniso_U_22
    _atom_site_aniso_U_33
    _atom_site_aniso_U_12
    _atom_site_aniso_U_13
    _atom_site_aniso_U_23
    Zn1 0.0359(2) 0.0315(2) 0.0628(3) 0.00014(17) 0.0017(2) -0.0053(2)
    Cu1 0.0362(2) 0.0294(2) 0.0667(3) 0.00258(17) -0.0002(3) -0.0082(3)
    Cl2 0.0442(6) 0.0572(6) 0.0758(8) 0.0039(5) -0.0013(5) 0.0129(6)
    Cl1 0.0448(6) 0.0532(7) 0.0980(9) 0.0004(5) -0.0096(6) -0.0273(6)
    O1 0.0527(18) 0.0442(17) 0.085(2) -0.0085(14) 0.0185(16) -0.0066(16)
    O4 0.0498(17) 0.0346(14) 0.075(2) 0.0015(13) 0.0136(15) -0.0052(14)
    O3 0.0392(16) 0.0337(13) 0.0674(19) -0.0005(11) 0.0092(14) -0.0024(12)
    C6 0.039(2) 0.065(3) 0.057(3) 0.009(2) 0.001(2) -0.026(2)
    N1 0.042(2) 0.0386(19) 0.099(3) 0.0044(15) -0.0035(19) -0.0215(18)
    O2 0.0354(15) 0.0364(15) 0.0608(18) 0.0018(11) 0.0114(13) -0.0094(12)
    C12 0.055(3) 0.035(2) 0.055(2) -0.0055(18) -0.009(2) 0.0120(18)
    C15 0.040(2) 0.073(3) 0.054(3) 0.002(2) 0.011(2) 0.007(2)
    C13 0.037(2) 0.043(2) 0.046(2) 0.0038(17) -0.0034(17) 0.0089(18)
    C7 0.032(2) 0.052(3) 0.049(2) 0.0009(17) 0.0005(18) -0.0173(18)
    C17 0.041(2) 0.045(2) 0.046(2) 0.0089(18) 0.0035(18) 0.0039(18)
    C5 0.044(3) 0.086(4) 0.064(3) 0.016(3) 0.008(2) -0.031(3)
    C18 0.034(2) 0.042(2) 0.040(2) 0.0014(17) -0.0036(17) 0.0060(17)
    C1 0.080(4) 0.046(3) 0.128(5) -0.015(3) 0.030(4) -0.007(3)
    C3 0.050(3) 0.084(3) 0.056(3) -0.014(2) 0.016(2) -0.019(3)
    C16 0.054(3) 0.058(3) 0.048(3) 0.006(2) 0.010(2) 0.000(2)
    C11 0.071(3) 0.0296(19) 0.138(4) 0.0002(19) -0.006(3) -0.009(3)
    C8 0.049(3) 0.053(3) 0.075(3) 0.017(2) -0.009(2) -0.031(2)
    C19 0.077(3) 0.044(2) 0.075(3) 0.002(2) 0.015(3) -0.004(2)
    C2 0.040(2) 0.059(3) 0.052(3) -0.0037(19) 0.0075(19) -0.020(2)
    N2 0.0406(18) 0.0318(15) 0.077(2) -0.0013(14) -0.0081(17) -0.0010(16)
    C10 0.102(3) 0.050(2) 0.142(4) 0.014(2) -0.011(3) -0.001(3)
    C9 0.058(3) 0.035(2) 0.201(8) 0.011(2) 0.000(4) -0.031(3)
    C4 0.051(3) 0.097(4) 0.062(3) -0.005(3) 0.021(2) -0.022(3)
    C14 0.039(2) 0.060(3) 0.054(3) -0.006(2) 0.0008(19) 0.018(2)
_geom_special_details
;
All e.s.d.'s (except the e.s.d. in the dihedral angle between two l.s. planes)
are estimated using the full covariance matrix. The cell e.s.d.'s are taken
into account individually in the estimation of e.s.d.'s in distances, angles
and torsion angles; correlations between e.s.d.'s in cell parameters are only
used when they are defined by crystal symmetry. An approximate (isotropic)
treatment of cell e.s.d.'s is used for estimating e.s.d.'s involving l.s.
planes.
;
loop_
    _geom_bond_atom_site_label_1
    _geom_bond_atom_site_label_2
    _geom_bond_site_symmetry_2
    _geom_bond_distance
    _geom_bond_publ_flag
    Zn1 O3 . 2.088(3) ?
    Zn1 O2 . 2.119(2) ?
    Zn1 Cl2 . 2.2280(12) ?
    Zn1 Cl1 . 2.2324(12) ?
    Cu1 O3 . 1.926(3) ?
    Cu1 O2 . 1.936(3) ?
    Cu1 N2 . 1.953(3) ?
    Cu1 N1 . 1.956(4) ?
    O1 C2 . 1.347(5) ?
    O1 C1 . 1.421(6) ?
    O4 C17 . 1.364(5) ?
    O4 C19 . 1.421(5) ?
    O3 C18 . 1.330(5) ?
    C6 C7 . 1.409(6) ?
    C6 C5 . 1.412(7) ?
    C6 C8 . 1.423(7) ?
    N1 C8 . 1.286(6) ?
    N1 C9 . 1.490(6) ?
    O2 C7 . 1.318(5) ?
    C12 N2 . 1.272(5) ?
    C12 C13 . 1.450(5) ?
    C12 H12 . 0.9300 ?
    C15 C14 . 1.350(6) ?
    C15 C16 . 1.413(6) ?
    C15 H15 . 0.9300 ?
    C13 C18 . 1.400(5) ?
    C13 C14 . 1.417(6) ?
    C7 C2 . 1.412(6) ?
    C17 C16 . 1.371(5) ?
    C17 C18 . 1.413(5) ?
    C5 C4 . 1.371(6) ?
    C5 H5 . 0.9300 ?
    C1 H1A . 0.9600 ?
    C1 H1B . 0.9600 ?
    C1 H1C . 0.9600 ?
    C3 C2 . 1.388(6) ?
    C3 C4 . 1.381(6) ?
    C3 H3 . 0.9300 ?
    C16 H16 . 0.9300 ?
    C11 C10 . 1.349(7) ?
    C11 N2 . 1.495(5) ?
    C11 H11A . 0.9700 ?
    C11 H11B . 0.9700 ?
    C8 H8 . 0.9300 ?
    C19 H19A . 0.9600 ?
    C19 H19B . 0.9600 ?
    C19 H19C . 0.9600 ?
    C10 C9 . 1.448(9) ?
    C10 H10A . 0.9700 ?
    C10 H10B . 0.9700 ?
    C9 H9A . 0.9700 ?
    C9 H9B . 0.9700 ?
    C4 H4 . 0.9300 ?
    C14 H14 . 0.9300 ?
loop_
    _geom_angle_atom_site_label_1
    _geom_angle_atom_site_label_2
    _geom_angle_atom_site_label_3
    _geom_angle_site_symmetry_1
    _geom_angle_site_symmetry_3
    _geom_angle
    _geom_angle_publ_flag
    O3 Zn1 O2 . . 71.43(10) ?
    O3 Zn1 Cl2 . . 109.81(8) ?
    O2 Zn1 Cl2 . . 115.82(9) ?
    O3 Zn1 Cl1 . . 117.09(9) ?
    O2 Zn1 Cl1 . . 109.24(8) ?
    Cl2 Zn1 Cl1 . . 122.58(4) ?
    O3 Cu1 O2 . . 78.97(10) ?
    O3 Cu1 N2 . . 92.81(13) ?
    O2 Cu1 N2 . . 164.28(13) ?
    O3 Cu1 N1 . . 165.52(14) ?
    O2 Cu1 N1 . . 92.58(14) ?
    N2 Cu1 N1 . . 98.00(15) ?
    C2 O1 C1 . . 119.1(4) ?
    C17 O4 C19 . . 117.3(3) ?
    C18 O3 Cu1 . . 128.6(2) ?
    C18 O3 Zn1 . . 123.6(2) ?
    Cu1 O3 Zn1 . . 105.55(12) ?
    C7 C6 C5 . . 119.2(5) ?
    C7 C6 C8 . . 123.0(4) ?
    C5 C6 C8 . . 117.7(4) ?
    C8 N1 C9 . . 114.7(4) ?
    C8 N1 Cu1 . . 123.9(3) ?
    C9 N1 Cu1 . . 121.4(3) ?
    C7 O2 Cu1 . . 128.8(2) ?
    C7 O2 Zn1 . . 124.7(2) ?
    Cu1 O2 Zn1 . . 104.01(11) ?
    N2 C12 C13 . . 128.2(4) ?
    N2 C12 H12 . . 115.9 ?
    C13 C12 H12 . . 115.9 ?
    C14 C15 C16 . . 119.8(4) ?
    C14 C15 H15 . . 120.1 ?
    C16 C15 H15 . . 120.1 ?
    C18 C13 C14 . . 119.6(4) ?
    C18 C13 C12 . . 122.5(4) ?
    C14 C13 C12 . . 117.7(4) ?
    O2 C7 C6 . . 122.6(4) ?
    O2 C7 C2 . . 119.1(3) ?
    C6 C7 C2 . . 118.3(4) ?
    O4 C17 C16 . . 125.7(4) ?
    O4 C17 C18 . . 113.3(3) ?
    C16 C17 C18 . . 121.0(4) ?
    C4 C5 C6 . . 121.1(4) ?
    C4 C5 H5 . . 119.4 ?
    C6 C5 H5 . . 119.4 ?
    O3 C18 C13 . . 122.7(3) ?
    O3 C18 C17 . . 119.0(3) ?
    C13 C18 C17 . . 118.3(4) ?
    O1 C1 H1A . . 109.5 ?
    O1 C1 H1B . . 109.5 ?
    H1A C1 H1B . . 109.5 ?
    O1 C1 H1C . . 109.5 ?
    H1A C1 H1C . . 109.5 ?
    H1B C1 H1C . . 109.5 ?
    C2 C3 C4 . . 120.3(5) ?
    C2 C3 H3 . . 119.8 ?
    C4 C3 H3 . . 119.8 ?
    C17 C16 C15 . . 120.0(4) ?
    C17 C16 H16 . . 120.0 ?
    C15 C16 H16 . . 120.0 ?
    C10 C11 N2 . . 114.8(4) ?
    C10 C11 H11A . . 108.6 ?
    N2 C11 H11A . . 108.6 ?
    C10 C11 H11B . . 108.6 ?
    N2 C11 H11B . . 108.6 ?
    H11A C11 H11B . . 107.5 ?
    N1 C8 C6 . . 128.6(4) ?
    N1 C8 H8 . . 115.7 ?
    C6 C8 H8 . . 115.7 ?
    O4 C19 H19A . . 109.5 ?
    O4 C19 H19B . . 109.5 ?
    H19A C19 H19B . . 109.5 ?
    O4 C19 H19C . . 109.5 ?
    H19A C19 H19C . . 109.5 ?
    H19B C19 H19C . . 109.5 ?
    O1 C2 C3 . . 125.5(4) ?
    O1 C2 C7 . . 113.7(3) ?
    C3 C2 C7 . . 120.8(4) ?
    C12 N2 C11 . . 114.5(4) ?
    C12 N2 Cu1 . . 123.9(3) ?
    C11 N2 Cu1 . . 121.4(3) ?
    C11 C10 C9 . . 124.4(6) ?
    C11 C10 H10A . . 106.2 ?
    C9 C10 H10A . . 106.2 ?
    C11 C10 H10B . . 106.2 ?
    C9 C10 H10B . . 106.2 ?
    H10A C10 H10B . . 106.4 ?
    C10 C9 N1 . . 117.7(5) ?
    C10 C9 H9A . . 107.9 ?
    N1 C9 H9A . . 107.9 ?
    C10 C9 H9B . . 107.9 ?
    N1 C9 H9B . . 107.9 ?
    H9A C9 H9B . . 107.2 ?
    C5 C4 C3 . . 120.0(4) ?
    C5 C4 H4 . . 120.0 ?
    C3 C4 H4 . . 120.0 ?
    C15 C14 C13 . . 121.1(4) ?
    C15 C14 H14 . . 119.5 ?
    C13 C14 H14 . . 119.5 ?
