# Supplementary material for: Dichlorido-2κ2 Cl-{μ-6,6′-dimeth­oxy-2,2′-[propane-1,3-diylbis(nitrilo­methyl­idyne)]diphenolato-1κ4 O 1,N,N′,O 1′:2κ2 O 1,O 1′}copper(II)zinc(II)
Source: Acta Crystallogr Sect E Struct Rep Online. 2009 Mar 6;65(Pt 4):m359. doi: 10.1107/S1600536809006928 (PMC2968792; doi:10.1107/S1600536809006928)
Supplement: Supplementary file 2 [file e-65-0m359-Isup2.hkl]

# 
# h,k,l, Fc-squared, Fo-squared, sigma(Fo-squared) and status flag 
# 
data_I
_shelx_title ' qq in Pca2(1)' 
_shelx_refln_list_code          4 
_shelx_F_calc_maximum      361.44 
_exptl_crystal_F_000      1092.00 
_reflns_d_resolution_high  0.8411 
 
loop_ 
 _symmetry_equiv_pos_as_xyz 
 'x, y, z' 
 '-x, -y, z+1/2' 
 '-x+1/2, y, z+1/2' 
 'x+1/2, -y, z' 
 
_cell_length_a    13.0181 
_cell_length_b    10.8503 
_cell_length_c    14.7758 
_cell_angle_alpha  90.000 
_cell_angle_beta   90.000 
_cell_angle_gamma  90.000 
 
_shelx_F_squared_multiplier     1.000 
 
loop_ 
 _refln_index_h 
 _refln_index_k 
 _refln_index_l 
 _refln_F_squared_calc 
 _refln_F_squared_meas 
 _refln_F_squared_sigma 
 _refln_observed_status 
   2   0 -17      187.30      214.07     24.32 o 
   1   1 -17       15.47       20.01     12.47 o 
   2   1 -17       82.13      106.17     29.02 o 
   3   1 -17       12.36       17.36     12.53 o 
   1   2 -17        7.06        6.18     12.03 o 
   2   2 -17      105.05      124.19     16.62 o 
   3   2 -17        3.47       -9.00     11.87 o 
   1   3 -17       77.97       77.69     14.00 o 
   0   0 -16      483.72      527.96     43.41 o 
   2   0 -16       95.08       62.24     17.64 o 
   4   0 -16      308.55      360.30     26.83 o 
   6   0 -16      166.69      176.10     42.53 o 
   0   1 -16      122.07      141.22     20.20 o 
   1   1 -16       15.84       36.45     11.69 o 
   2   1 -16       90.28       97.03     12.85 o 
   3   1 -16      228.00      221.32     15.82 o 
   4   1 -16       61.02       75.36     12.97 o 
   5   1 -16        0.84        8.50     11.62 o 
   6   1 -16       18.64       38.43     12.79 o 
   0   2 -16      146.49      160.06     20.77 o 
   1   2 -16       37.46       65.57     12.14 o 
   2   2 -16       20.51       15.58     11.29 o 
   3   2 -16       17.18       -7.42     10.96 o 
   4   2 -16       26.20       19.88     11.75 o 
   5   2 -16       13.92        9.58     12.05 o 
   0   3 -16       53.64       70.35     18.39 o 
   1   3 -16      228.77      202.02     17.20 o 
   2   3 -16       11.12       13.00     11.15 o 
   3   3 -16       98.93       91.26     13.90 o 
   4   3 -16       98.01       98.50     14.30 o 
   5   3 -16       28.08       29.45     14.74 o 
   0   4 -16      287.92      293.41     70.21 o 
   1   4 -16       13.50       19.53     12.14 o 
   2   4 -16       84.16      106.18     14.08 o 
   3   4 -16       41.74       28.34     15.25 o 
   4   4 -16      135.20      131.33     18.16 o 
   0   5 -16       24.25       29.16     18.87 o 
   1   5 -16       74.41       80.92     13.92 o 
   2   5 -16        0.91      -20.72     13.94 o 
   2   0 -15      692.24      706.51     51.15 o 
   4   0 -15      357.30      361.49     25.44 o 
   6   0 -15       79.84       72.93     14.51 o 
   8   0 -15      220.53      220.46     21.82 o 
   1   1 -15      238.17      268.41     20.49 o 
   2   1 -15      174.24      182.44     16.63 o 
   3   1 -15       76.32       58.16     11.41 o 
   4   1 -15       92.79       96.23     12.38 o 
   5   1 -15      220.99      214.97     17.75 o 
   6   1 -15       67.63       70.20     10.56 o 
   7   1 -15       31.16        7.45      9.74 o 
   1   2 -15       26.01       19.40     10.59 o 
   2   2 -15      319.38      332.70     19.96 o 
   3   2 -15       27.27       15.22     10.71 o 
   4   2 -15      168.21      161.80     14.33 o 
   5   2 -15       32.68       41.12     10.55 o 
   6   2 -15      205.71      190.46     15.50 o 
   7   2 -15      114.68      142.37     14.10 o 
   1   3 -15      280.41      301.07     19.66 o 
   2   3 -15      303.38      344.00     17.50 o 
   3   3 -15       95.57       99.34     13.04 o 
   4   3 -15       31.65       50.77     12.08 o 
   5   3 -15      365.07      375.39     31.83 o 
   6   3 -15       17.32        6.17     12.13 o 
   7   3 -15       23.66       43.56     12.45 o 
   1   4 -15       35.15       35.87     11.57 o 
   2   4 -15      166.07      175.30     14.69 o 
   3   4 -15        7.59       -2.94     11.17 o 
   4   4 -15       17.41       29.38     11.64 o 
   5   4 -15       19.12       18.24     12.00 o 
   6   4 -15       48.17       52.33     13.56 o 
   1   5 -15       88.23      101.91     13.61 o 
   2   5 -15       60.21       86.40     16.01 o 
   3   5 -15       72.04       62.68     15.29 o 
   4   5 -15       54.88       34.86     13.84 o 
   5   5 -15       40.87       20.38     13.13 o 
   1   6 -15      156.40      174.19     18.23 o 
   2   6 -15      211.82      209.25     23.79 o 
   3   6 -15       12.11       -6.33     12.09 o 
   0   0 -14     1168.19     1146.65     60.77 o 
   2   0 -14      109.45       72.16     14.43 o 
   4   0 -14      400.93      402.37     20.38 o 
   6   0 -14      881.09      934.79     33.66 o 
   8   0 -14      129.34      114.66     16.59 o 
   0   1 -14       74.42       84.67     15.61 o 
   1   1 -14      238.03      254.89     14.67 o 
   2   1 -14      225.34      229.20     14.01 o 
   3   1 -14      117.96      143.57     12.37 o 
   4   1 -14      128.33      134.35     10.88 o 
   5   1 -14        7.86       -0.30      8.01 o 
   6   1 -14      126.14      172.81     11.67 o 
   7   1 -14      113.21      118.28     13.03 o 
   8   1 -14       17.42        7.15     10.77 o 
   9   1 -14       72.22       97.75     13.77 o 
   0   2 -14      356.75      325.69     29.38 o 
   1   2 -14      171.19      186.54     13.13 o 
   2   2 -14      173.68      169.69     13.29 o 
   3   2 -14       24.28       33.31     10.09 o 
   4   2 -14      124.34      132.90     11.35 o 
   5   2 -14      119.10      129.55     10.95 o 
   6   2 -14      100.71      106.68     10.66 o 
   7   2 -14      127.21      129.11     12.65 o 
   8   2 -14       14.16       21.14     11.45 o 
   9   2 -14       34.55       40.04     12.72 o 
   0   3 -14      345.86      395.92     58.07 o 
   1   3 -14      260.69      245.98     14.57 o 
   2   3 -14       56.21       54.26     10.74 o 
   3   3 -14      401.97      380.15     15.47 o 
   4   3 -14      137.83      125.25     11.45 o 
   5   3 -14       55.78       51.23     12.00 o 
   6   3 -14      378.04      363.32     17.10 o 
   7   3 -14      285.49      265.15     16.19 o 
   8   3 -14        7.00        8.30     11.06 o 
   0   4 -14      526.65      582.06     30.87 o 
   1   4 -14        6.26        5.57      9.99 o 
   2   4 -14      322.35      352.42     17.49 o 
   3   4 -14       71.47       74.18     10.56 o 
   4   4 -14      564.28      594.86     22.89 o 
   5   4 -14        4.53      -11.36     10.53 o 
   6   4 -14      527.58      526.49     20.73 o 
   7   4 -14       59.23       55.88     12.30 o 
   8   4 -14       48.17       46.72     12.35 o 
   0   5 -14       40.80       41.55     16.10 o 
   1   5 -14      180.78      175.26     14.28 o 
   2   5 -14       13.30       16.07     10.54 o 
   3   5 -14      111.14      124.99     13.92 o 
   4   5 -14       17.41       13.28     11.13 o 
   5   5 -14      122.75      137.08     14.95 o 
   6   5 -14       69.90       79.43     13.55 o 
   7   5 -14       92.01      109.21     15.23 o 
   0   6 -14      167.13      177.12     21.16 o 
   1   6 -14       20.64       30.31     13.56 o 
   2   6 -14       73.93       87.68     13.19 o 
   3   6 -14      763.91      810.64     27.98 o 
   4   6 -14      105.44      112.30     14.47 o 
   5   6 -14        8.62        5.28     11.97 o 
   0   7 -14       24.55       40.39     25.67 o 
   1   7 -14       95.27      119.96     20.90 o 
   2   7 -14       76.12       52.01     13.28 o 
   3   7 -14      503.26      519.86     22.92 o 
   4   7 -14       12.89       14.73     12.88 o 
   2   0 -13     2177.54     2111.56     63.79 o 
   4   0 -13      566.22      521.61     22.61 o 
   6   0 -13      149.98      153.59     15.22 o 
   8   0 -13      726.67      749.38     30.46 o 
  10   0 -13       14.77        7.11     39.82 o 
   1   1 -13      547.01      612.37     20.62 o 
   2   1 -13      318.84      336.51     14.97 o 
   3   1 -13      181.62      159.85     13.09 o 
   4   1 -13      500.97      524.83     16.27 o 
   5   1 -13      252.60      239.45     11.88 o 
   6   1 -13      200.62      198.60     11.56 o 
   7   1 -13       97.69      124.57     10.77 o 
   8   1 -13       20.72       36.13      9.73 o 
   9   1 -13      349.79      370.05     18.07 o 
  10   1 -13       79.20      108.77     13.94 o 
   1   2 -13      154.15      158.98     12.07 o 
   2   2 -13      302.90      330.62     15.52 o 
   3   2 -13       83.46       78.39      8.92 o 
   4   2 -13        5.59        9.26      7.23 o 
   5   2 -13       80.74       93.90      9.37 o 
   6   2 -13       34.59       39.34      8.69 o 
   7   2 -13      137.40      127.44     12.19 o 
   8   2 -13       84.02       93.59     12.27 o 
   9   2 -13       37.29       51.07     12.10 o 
  10   2 -13       88.43      106.63     14.11 o 
   1   3 -13      598.99      607.92     29.80 o 
   2   3 -13      580.06      587.21     18.21 o 
   3   3 -13       58.59       51.02      9.04 o 
   4   3 -13        2.10        4.87      7.47 o 
   5   3 -13     1313.31     1308.92     33.98 o 
   6   3 -13      114.21      110.91     11.68 o 
   7   3 -13       79.39       71.17     12.38 o 
   8   3 -13      296.23      288.44     17.79 o 
   9   3 -13      131.10      145.73     14.29 o 
   1   4 -13      221.20      202.03     13.65 o 
   2   4 -13      696.44      713.67     20.74 o 
   3   4 -13       68.17       79.55      9.66 o 
   4   4 -13      187.06      195.29     16.20 o 
   5   4 -13       79.13       87.66     12.35 o 
   6   4 -13      310.10      282.42     17.12 o 
   7   4 -13       71.92       86.55     12.96 o 
   8   4 -13      134.60      165.03     16.09 o 
   9   4 -13        8.91       20.19     12.77 o 
   1   5 -13       52.34       65.13      9.60 o 
   2   5 -13       59.02       70.12      9.87 o 
   3   5 -13      174.24      191.35     14.41 o 
   4   5 -13      191.48      190.31     19.34 o 
   5   5 -13      509.57      508.68     21.54 o 
   6   5 -13       76.23       89.92     13.55 o 
   7   5 -13      131.19      163.11     15.33 o 
   8   5 -13       13.13        2.58     13.97 o 
   1   6 -13      240.57      277.82     16.21 o 
   2   6 -13      235.72      270.19     16.20 o 
   3   6 -13       15.59       -5.91     10.14 o 
   4   6 -13      127.28      145.43     14.65 o 
   5   6 -13      396.68      433.86     20.63 o 
   6   6 -13       26.37       21.73     13.70 o 
   7   6 -13       53.47       68.81     16.15 o 
   1   7 -13      606.91      597.33     27.48 o 
   2   7 -13       21.27       18.03     11.33 o 
   3   7 -13        2.92       -6.43     11.24 o 
   4   7 -13       92.53      116.88     14.36 o 
   5   7 -13      474.66      492.56     26.69 o 
   6   7 -13       49.29       23.62     16.00 o 
   1   8 -13       19.16       29.78     14.06 o 
   2   8 -13      112.86      113.85     16.85 o 
   3   8 -13       76.44       82.87     13.96 o 
   4   8 -13       44.02       35.25     15.76 o 
   0   0 -12     4246.68     3885.49    146.71 o 
   2   0 -12      419.16      378.08     17.56 o 
   4   0 -12      547.28      501.55     21.27 o 
   6   0 -12     1977.79     1837.15     49.51 o 
   8   0 -12       93.51       78.16     13.75 o 
  10   0 -12      806.77      813.72     43.25 o 
   0   1 -12      444.01      477.45     24.56 o 
   1   1 -12      602.89      616.63     19.14 o 
   2   1 -12      107.53      107.31      7.66 o 
   3   1 -12      423.54      442.34     15.08 o 
   4   1 -12      344.42      369.07     12.95 o 
   5   1 -12       80.78       69.36      8.02 o 
   6   1 -12      637.44      636.01     17.84 o 
   7   1 -12      573.08      615.50     18.18 o 
   8   1 -12       20.01       21.97      8.76 o 
   9   1 -12       88.98      112.60     17.49 o 
  10   1 -12      102.58      142.51     14.24 o 
  11   1 -12       52.75       24.27     15.47 o 
   0   2 -12      643.21      770.71     31.67 o 
   1   2 -12      316.46      322.83     12.34 o 
   2   2 -12      586.14      566.55     19.02 o 
   3   2 -12       60.08       64.29      9.73 o 
   4   2 -12      980.56      946.57     21.37 o 
   5   2 -12      403.47      395.25     13.77 o 
   6   2 -12      386.65      393.48     14.07 o 
   7   2 -12       18.66       17.19      8.34 o 
   8   2 -12      108.29       87.65     11.37 o 
   9   2 -12      252.62      255.43     15.72 o 
  10   2 -12      217.27      211.86     15.51 o 
  11   2 -12       31.27       13.08     14.36 o 
   0   3 -12     1313.41     1305.96     44.22 o 
   1   3 -12      216.93      223.71     12.58 o 
   2   3 -12       86.62       82.55      9.83 o 
   3   3 -12     2208.41     2178.35     41.92 o 
   4   3 -12      302.27      362.19     14.48 o 
   5   3 -12      438.39      412.23     15.43 o 
   6   3 -12      309.74      307.75     16.01 o 
   7   3 -12      332.39      363.45     18.06 o 
   8   3 -12       20.85       20.14     10.08 o 
   9   3 -12      260.55      270.98     16.88 o 
  10   3 -12      264.11      243.75     16.69 o 
   0   4 -12      497.37      497.09     41.15 o 
   1   4 -12       73.13       82.54      8.79 o 
   2   4 -12      234.96      258.10     12.44 o 
   3   4 -12       84.63       78.70      9.02 o 
   4   4 -12     1143.47     1205.47     27.74 o 
   5   4 -12       59.12       44.76     10.76 o 
   6   4 -12      439.49      420.84     29.62 o 
   7   4 -12       88.55      100.24     12.65 o 
   8   4 -12        5.78       13.54     11.06 o 
   9   4 -12      101.77      100.80     14.42 o 
  10   4 -12      227.98      202.88     25.90 o 
   0   5 -12      110.69      120.48     12.62 o 
   1   5 -12      104.87      119.53      9.98 o 
   2   5 -12      145.66      137.43     10.45 o 
   3   5 -12      433.25      428.14     18.48 o 
   4   5 -12       95.37       93.16     11.84 o 
   5   5 -12       55.93       56.98     11.26 o 
   6   5 -12       46.69       28.35     11.15 o 
   7   5 -12       49.52       50.10     12.17 o 
   8   5 -12        9.04        0.22     12.65 o 
   9   5 -12      133.00      133.95     18.43 o 
   0   6 -12      472.70      484.76     22.96 o 
   1   6 -12       77.77       71.56      9.71 o 
   2   6 -12       36.52       42.91     10.57 o 
   3   6 -12      743.27      803.12     25.87 o 
   4   6 -12      193.98      210.31     20.83 o 
   5   6 -12       92.70       78.34     12.41 o 
   6   6 -12      718.65      739.10     25.97 o 
   7   6 -12      161.43      195.15     23.99 o 
   8   6 -12       65.66       75.31     16.94 o 
   0   7 -12      173.45      166.39     29.00 o 
   1   7 -12      509.36      520.88     19.02 o 
   2   7 -12       44.31       39.72     14.55 o 
   3   7 -12      599.52      579.76     23.15 o 
   4   7 -12      214.74      235.18     16.34 o 
   5   7 -12      122.96      114.05     16.64 o 
   6   7 -12      118.05       89.12     16.62 o 
   7   7 -12      578.60      582.57     29.76 o 
   0   8 -12      458.02      506.91     31.22 o 
   1   8 -12       31.87       17.05     11.68 o 
   2   8 -12        2.16       -2.41     12.69 o 
   3   8 -12      122.26      128.97     14.63 o 
   4   8 -12        7.70       -1.17     14.12 o 
   5   8 -12       35.34       41.19     16.14 o 
   0   9 -12      153.27      166.00     29.44 o 
   1   9 -12      174.01      179.07     16.14 o 
   2   9 -12       75.31       84.04     22.31 o 
   3   9 -12       50.41       61.49     20.70 o 
   2   0 -11     2721.40     2534.60     59.18 o 
   4   0 -11     1608.26     1598.52     41.45 o 
   6   0 -11     1025.18      979.81     31.74 o 
   8   0 -11     3147.54     2976.28     72.24 o 
  10   0 -11      151.99      129.96     16.76 o 
  12   0 -11      216.56      227.50     58.63 o 
   1   1 -11      553.42      599.31     14.56 o 
   2   1 -11      260.97      260.46     11.05 o 
   3   1 -11       67.29       67.33     10.33 o 
   4   1 -11      875.64      959.31     20.70 o 
   5   1 -11      102.30      103.16      8.17 o 
   6   1 -11      284.47      288.40     11.85 o 
   7   1 -11       99.24       94.43      9.01 o 
   8   1 -11      437.56      488.49     16.30 o 
   9   1 -11      509.06      551.02     33.38 o 
  10   1 -11       21.79       26.72     10.88 o 
  11   1 -11      170.46      187.34     15.39 o 
  12   1 -11       61.19       52.74     16.24 o 
   1   2 -11     1120.19     1156.53     24.62 o 
   2   2 -11      674.36      671.75     16.32 o 
   3   2 -11      114.64      136.45      9.02 o 
   4   2 -11       25.29       25.83      8.05 o 
   5   2 -11      404.41      400.21     13.51 o 
   6   2 -11        2.79        7.29      6.87 o 
   7   2 -11       85.20       81.04      8.88 o 
   8   2 -11      243.62      275.75     14.62 o 
   9   2 -11      196.45      222.78     20.98 o 
  10   2 -11       69.74      102.29     13.01 o 
  11   2 -11       79.22       74.88     12.77 o 
   1   3 -11     1580.06     1521.89     30.46 o 
   2   3 -11     1281.76     1245.69     26.55 o 
   3   3 -11      236.52      256.47     11.54 o 
   4   3 -11      472.87      456.04     15.37 o 
   5   3 -11     1943.71     1936.96     38.22 o 
   6   3 -11      160.85      167.58     12.52 o 
   7   3 -11      175.18      168.00     13.48 o 
   8   3 -11      556.77      508.10     21.45 o 
   9   3 -11      122.29      118.63     16.93 o 
  10   3 -11       95.61       89.40     15.47 o 
  11   3 -11      411.38      399.07     22.45 o 
   1   4 -11      356.78      340.19     11.76 o 
   2   4 -11     2513.54     2571.41     46.98 o 
   3   4 -11        5.58      -10.20      6.80 o 
   4   4 -11     2242.01     2353.91     44.31 o 
   5   4 -11       14.16       11.16      9.01 o 
   6   4 -11      990.57      987.33     27.88 o 
   7   4 -11       73.76       53.09     11.26 o 
   8   4 -11      534.45      517.67     21.74 o 
   9   4 -11       66.10       78.46     13.11 o 
  10   4 -11       63.39       55.31     15.60 o 
  11   4 -11       60.40       44.31     16.25 o 
   1   5 -11      435.56      429.86     15.22 o 
   2   5 -11      202.49      217.68     10.50 o 
   3   5 -11       68.11       68.55     11.57 o 
   4   5 -11      161.21      158.87     12.15 o 
   5   5 -11      529.42      519.19     20.77 o 
   6   5 -11       92.72       70.66     12.33 o 
   7   5 -11      150.48      141.45     13.53 o 
   8   5 -11       78.46      111.11     15.85 o 
   9   5 -11       17.41       19.45     14.44 o 
  10   5 -11       26.22       36.11     15.89 o 
   1   6 -11      450.81      496.19     15.92 o 
   2   6 -11      158.55      172.38     14.72 o 
   3   6 -11      139.09      134.82     12.38 o 
   4   6 -11      184.89      169.79     13.73 o 
   5   6 -11     2357.56     2488.44     54.68 o 
   6   6 -11      265.84      278.12     16.64 o 
   7   6 -11      270.86      296.13     21.58 o 
   8   6 -11      134.07      193.71     21.72 o 
   9   6 -11       60.09       67.10     16.21 o 
   1   7 -11      928.44      924.68     25.02 o 
   2   7 -11       76.57       95.31     16.89 o 
   3   7 -11       39.96       18.03     10.53 o 
   4   7 -11      275.12      302.56     22.39 o 
   5   7 -11     1438.09     1381.28     43.47 o 
   6   7 -11      104.81      116.55     16.13 o 
   7   7 -11      142.11      158.17     18.42 o 
   8   7 -11       36.06       33.93     15.63 o 
   1   8 -11       25.36       38.57     10.95 o 
   2   8 -11      225.40      244.34     15.69 o 
   3   8 -11       16.02       20.90     11.02 o 
   4   8 -11       42.57       45.44     15.95 o 
   5   8 -11      191.47      212.69     20.96 o 
   6   8 -11       86.02       73.98     16.71 o 
   7   8 -11      111.69      115.69     18.67 o 
   1   9 -11      217.70      234.12     16.89 o 
   2   9 -11      311.55      326.15     22.22 o 
   3   9 -11       36.21        6.11     14.02 o 
   4   9 -11      148.25      165.77     19.33 o 
   5   9 -11      273.90      327.36     23.31 o 
   1  10 -11      507.95      544.46     28.91 o 
   0   0 -10     7679.79     6980.00    178.89 o 
   2   0 -10     2093.50     2122.40     61.03 o 
   4   0 -10     2685.53     2571.78     61.20 o 
   6   0 -10     3081.82     2860.68     69.05 o 
   8   0 -10      296.01      315.93     21.27 o 
  10   0 -10     1239.48     1244.07     39.48 o 
  12   0 -10      420.12      389.61     32.60 o 
   0   1 -10     1335.27     1481.41     31.88 o 
   1   1 -10      633.13      622.57     13.15 o 
   2   1 -10       33.67       32.01      5.65 o 
   3   1 -10     1197.25     1273.62     24.09 o 
   4   1 -10      945.43      933.17     19.93 o 
   5   1 -10      361.27      362.64     15.16 o 
   6   1 -10     2068.14     2073.39     37.01 o 
   7   1 -10     1684.97     1738.93     33.19 o 
   8   1 -10       37.79       53.69      8.49 o 
   9   1 -10      359.24      418.22     17.76 o 
  10   1 -10       42.21       45.45     10.77 o 
  11   1 -10      233.58      248.27     16.03 o 
  12   1 -10      105.02      125.37     16.25 o 
   0   2 -10     1279.52     1309.56     33.80 o 
   1   2 -10      423.23      453.91     12.12 o 
   2   2 -10       86.62       83.90      7.00 o 
   3   2 -10      594.35      646.88     16.94 o 
   4   2 -10      344.48      342.15     12.41 o 
   5   2 -10       20.60        3.46      6.45 o 
   6   2 -10      295.88      282.32     12.19 o 
   7   2 -10       36.55       23.97     10.37 o 
   8   2 -10      115.39      108.82     14.33 o 
   9   2 -10      129.57      132.81     12.21 o 
  10   2 -10      149.32      154.44     13.42 o 
  11   2 -10       56.05       44.23     11.91 o 
  12   2 -10       31.03       13.44     12.95 o 
   0   3 -10     2986.17     2791.49     73.90 o 
   1   3 -10      975.05      966.63     19.46 o 
   2   3 -10     1190.72     1140.44     22.33 o 
   3   3 -10     4330.53     4122.65     69.37 o 
   4   3 -10      118.03      138.17      8.90 o 
   5   3 -10       48.81       44.09      7.19 o 
   6   3 -10       76.00       65.32      8.08 o 
   7   3 -10      969.97      940.31     27.03 o 
   8   3 -10        7.78        7.86      9.18 o 
   9   3 -10      373.64      412.40     19.40 o 
  10   3 -10      645.37      636.72     25.31 o 
  11   3 -10      146.83      163.62     18.46 o 
  12   3 -10       81.50       87.13     15.40 o 
   0   4 -10     1637.97     1674.48     42.33 o 
   1   4 -10      202.74      207.95      8.96 o 
   2   4 -10      141.24      156.69      8.34 o 
   3   4 -10      712.44      649.05     17.61 o 
   4   4 -10     2138.53     2187.18     41.20 o 
   5   4 -10       14.49       -1.46     10.50 o 
   6   4 -10      268.52      261.42     19.63 o 
   7   4 -10       24.67       45.10     10.12 o 
   8   4 -10        5.11       -1.17      9.44 o 
   9   4 -10       80.66       75.99     22.30 o 
  10   4 -10      550.36      528.62     26.69 o 
  11   4 -10       46.74       46.33     17.76 o 
   0   5 -10      123.12      104.01     11.33 o 
   1   5 -10       39.04       31.68      6.42 o 
   2   5 -10      131.60      115.60     11.48 o 
   3   5 -10      940.92      916.79     20.50 o 
   4   5 -10      133.38      147.72     11.42 o 
   5   5 -10      192.92      165.33     12.43 o 
   6   5 -10      440.40      392.87     17.84 o 
   7   5 -10      392.11      388.39     18.22 o 
   8   5 -10      143.27      126.75     15.90 o 
   9   5 -10      257.54      306.47     24.69 o 
  10   5 -10       18.26       12.44     13.81 o 
  11   5 -10       67.90       75.14     17.49 o 
   0   6 -10      219.90      230.53     14.86 o 
   1   6 -10      332.90      363.96     12.77 o 
   2   6 -10      295.04      295.82     15.59 o 
   3   6 -10      987.90      998.72     27.53 o 
   4   6 -10      587.81      637.10     21.91 o 
   5   6 -10       26.38       24.93      9.98 o 
   6   6 -10      593.53      595.53     27.08 o 
   7   6 -10      487.09      508.77     30.68 o 
   8   6 -10       33.84       67.87     24.45 o 
   9   6 -10      416.79      416.18     24.74 o 
  10   6 -10      148.50      177.80     19.78 o 
   0   7 -10       10.12        3.85     12.70 o 
   1   7 -10      644.36      644.48     20.08 o 
   2   7 -10      185.50      183.17     11.99 o 
   3   7 -10     1804.16     1698.77     36.15 o 
   4   7 -10      568.27      586.88     20.15 o 
   5   7 -10       66.85       71.58     14.17 o 
   6   7 -10      105.71      112.38     18.75 o 
   7   7 -10     1256.92     1186.80     41.19 o 
   8   7 -10       56.33       66.32     16.32 o 
   9   7 -10      559.93      554.42     35.77 o 
   0   8 -10      568.06      577.50     31.97 o 
   1   8 -10       97.18      101.93     12.02 o 
   2   8 -10        2.51        6.95      9.09 o 
   3   8 -10      209.83      229.43     15.78 o 
   4   8 -10       80.89       90.17     13.07 o 
   5   8 -10       39.78       20.35     17.46 o 
   6   8 -10       75.08       60.90     15.52 o 
   7   8 -10      244.13      255.85     21.04 o 
   8   8 -10        0.56      -14.47     15.31 o 
   0   9 -10      146.80      169.64     21.01 o 
   1   9 -10      319.82      340.12     19.80 o 
   2   9 -10       69.50       85.02     19.38 o 
   3   9 -10      232.15      230.59     19.83 o 
   4   9 -10      353.92      387.03     20.41 o 
   5   9 -10       66.04       63.16     16.35 o 
   6   9 -10      168.84      162.60     19.52 o 
   0  10 -10     1018.91     1046.99     70.08 o 
   1  10 -10      165.74      167.08     18.94 o 
   2  10 -10       73.58       75.25     16.32 o 
   3  10 -10      447.98      462.37     26.19 o 
   4  10 -10       97.51       88.45     17.95 o 
   2   0  -9     6119.08     5449.69    137.15 o 
   4   0  -9     3499.05     3369.79     75.53 o 
   6   0  -9     1946.35     1973.07     49.75 o 
   8   0  -9     5016.36     4773.50    105.78 o 
  10   0  -9      686.44      641.10     27.94 o 
  12   0  -9      455.82      497.74     34.27 o 
   1   1  -9     1780.50     1804.01     25.99 o 
   2   1  -9      844.28      831.17     16.71 o 
   3   1  -9      616.22      576.42     13.60 o 
   4   1  -9      976.91      969.96     19.84 o 
   5   1  -9     1140.16     1328.34     25.04 o 
   6   1  -9       56.31       53.42      6.65 o 
   7   1  -9      356.72      347.30     12.52 o 
   8   1  -9     1446.07     1494.17     29.70 o 
   9   1  -9      660.76      689.55     19.40 o 
  10   1  -9       20.85       39.87     10.61 o 
  11   1  -9      222.47      243.76     15.09 o 
  12   1  -9       72.29       85.47     12.77 o 
  13   1  -9       13.23       19.71     15.49 o 
   1   2  -9     1388.46     1388.61     26.68 o 
   2   2  -9     1995.16     1991.40     33.03 o 
   3   2  -9     1690.18     1695.16     31.92 o 
   4   2  -9     1119.87     1103.33     23.36 o 
   5   2  -9      227.59      222.19     10.03 o 
   6   2  -9      447.20      413.87     14.32 o 
   7   2  -9      670.72      662.33     18.32 o 
   8   2  -9      670.31      643.33     21.96 o 
   9   2  -9      358.91      366.71     17.58 o 
  10   2  -9       18.10       29.03     11.00 o 
  11   2  -9      230.95      258.44     15.91 o 
  12   2  -9      209.20      183.29     18.60 o 
  13   2  -9       31.54       43.32     13.91 o 
   1   3  -9     4372.69     4129.88     62.94 o 
   2   3  -9      968.54      889.15     18.33 o 
   3   3  -9      482.01      498.50     15.66 o 
   4   3  -9     1152.05     1143.76     24.38 o 
   5   3  -9     2616.04     2442.07     44.50 o 
   6   3  -9      889.29      902.38     21.76 o 
   7   3  -9      486.73      512.89     19.49 o 
   8   3  -9      930.84      879.67     26.53 o 
   9   3  -9     1110.62     1106.23     31.71 o 
  10   3  -9      601.09      586.37     23.85 o 
  11   3  -9      643.24      685.58     30.76 o 
  12   3  -9        6.88      -15.15     13.13 o 
   1   4  -9      188.71      174.13      8.81 o 
   2   4  -9     4974.78     4977.49     75.29 o 
   3   4  -9      543.22      551.30     15.43 o 
   4   4  -9     1698.20     1688.50     32.68 o 
   5   4  -9      469.34      450.78     17.03 o 
   6   4  -9     1029.53     1064.27     27.83 o 
   7   4  -9      876.34      835.27     25.45 o 
   8   4  -9     1529.91     1532.47     38.46 o 
   9   4  -9       72.86       61.13     13.23 o 
  10   4  -9       82.31      111.96     15.59 o 
  11   4  -9       90.66      111.44     22.28 o 
  12   4  -9      389.07      426.39     25.53 o 
   1   5  -9     1114.19     1146.38     22.60 o 
   2   5  -9      188.25      195.80      8.93 o 
   3   5  -9      407.72      392.58     12.64 o 
   4   5  -9      180.89      190.15     10.32 o 
   5   5  -9      321.57      294.29     14.41 o 
   6   5  -9      117.16       95.31     10.92 o 
   7   5  -9       15.74       20.56      8.25 o 
   8   5  -9       48.46       58.34     13.09 o 
   9   5  -9       45.91       36.84     13.42 o 
  10   5  -9        8.47       30.32     13.98 o 
  11   5  -9      304.40      312.85     22.76 o 
   1   6  -9      939.62      929.88     20.46 o 
   2   6  -9      582.63      632.24     18.67 o 
   3   6  -9      284.64      286.37     12.61 o 
   4   6  -9      697.96      728.90     29.80 o 
   5   6  -9     1282.00     1306.52     33.38 o 
   6   6  -9      436.57      467.84     36.07 o 
   7   6  -9      814.54      862.58     31.83 o 
   8   6  -9      312.21      352.18     30.28 o 
   9   6  -9      213.60      238.52     21.78 o 
  10   6  -9      121.02       94.31     19.68 o 
  11   6  -9      210.29      218.22     38.59 o 
   1   7  -9     1091.77     1052.53     25.45 o 
   2   7  -9      213.95      210.74     12.01 o 
   3   7  -9      135.81      118.62     10.41 o 
   4   7  -9      174.06      175.90     14.01 o 
   5   7  -9     3099.44     2894.29     63.36 o 
   6   7  -9        3.08      -10.51     12.36 o 
   7   7  -9      643.77      637.55     41.55 o 
   8   7  -9       73.65       56.71     14.57 o 
   9   7  -9      277.22      242.36     20.78 o 
  10   7  -9       24.00       23.23     16.59 o 
   1   8  -9      234.69      217.98     14.17 o 
   2   8  -9      124.92      137.28     11.76 o 
   3   8  -9      183.43      187.44     14.50 o 
   4   8  -9       96.81       85.23     12.56 o 
   5   8  -9      228.77      224.94     16.18 o 
   6   8  -9      147.94      166.20     17.67 o 
   7   8  -9       89.23       90.50     16.18 o 
   8   8  -9      174.19      194.11     23.51 o 
   9   8  -9       84.86       69.20     17.35 o 
   1   9  -9       56.04       56.91     11.90 o 
   2   9  -9      688.74      792.99     32.13 o 
   3   9  -9      142.64      145.47     16.53 o 
   4   9  -9      272.34      271.45     21.99 o 
   5   9  -9      124.65      103.78     14.51 o 
   6   9  -9       49.48       53.58     13.95 o 
   7   9  -9      375.88      371.80     26.70 o 
   1  10  -9      372.42      403.19     24.32 o 
   2  10  -9     1008.06     1046.99     38.56 o 
   3  10  -9       31.78        5.44     14.57 o 
   4  10  -9      258.10      256.11     21.79 o 
   5  10  -9      552.45      566.07     25.45 o 
   1  11  -9      534.34      575.49     51.53 o 
   0   0  -8     6461.86     5857.37    234.41 o 
   2   0  -8     6129.84     5651.90    358.63 o 
   4   0  -8    11273.01    10044.47    203.85 o 
   6   0  -8     8228.35     7770.03    159.96 o 
   8   0  -8      627.66      650.94     24.46 o 
  10   0  -8     2848.97     2798.16     69.26 o 
  12   0  -8      967.27      961.07     46.84 o 
   0   1  -8     1204.80     1216.78     25.95 o 
   1   1  -8     1804.85     1785.17     26.88 o 
   2   1  -8     2112.95     2196.25     34.74 o 
   3   1  -8      177.65      222.97     11.88 o 
   4   1  -8     2202.95     2202.97     38.73 o 
   5   1  -8      143.60      151.08      8.30 o 
   6   1  -8     2669.41     2686.83     47.76 o 
   7   1  -8     1804.73     1911.31     33.97 o 
   8   1  -8       50.06       51.28      7.29 o 
   9   1  -8      457.84      484.06     15.46 o 
  10   1  -8      789.22      793.80     23.71 o 
  11   1  -8      454.24      444.69     18.45 o 
  12   1  -8       88.77      107.94     12.53 o 
  13   1  -8      140.99      131.92     19.14 o 
   0   2  -8     2135.92     2102.99     47.70 o 
   1   2  -8      587.47      607.24     12.97 o 
   2   2  -8      648.21      698.05     14.60 o 
   3   2  -8     5569.61     5512.03     86.98 o 
   4   2  -8      223.62      244.17      9.12 o 
   5   2  -8      840.21      849.98     19.34 o 
   6   2  -8      390.40      372.31     12.77 o 
   7   2  -8       84.30       78.96      8.50 o 
   8   2  -8      161.09      168.93     10.22 o 
   9   2  -8      194.57      221.35     13.90 o 
  10   2  -8      169.56      160.60     13.64 o 
  11   2  -8       79.33      105.81     16.54 o 
  12   2  -8       37.70       33.28     12.45 o 
  13   2  -8      224.66      254.44     18.63 o 
   0   3  -8     8893.69     8127.44    391.48 o 
   1   3  -8     4852.08     4738.27     71.21 o 
   2   3  -8     2076.62     2014.73     33.16 o 
   3   3  -8     4969.20     4698.09     70.83 o 
   4   3  -8      635.43      586.72     13.71 o 
   5   3  -8      171.93      158.13      8.40 o 
   6   3  -8      963.73      865.79     20.18 o 
   7   3  -8     1424.27     1452.69     34.34 o 
   8   3  -8      241.56      247.86     13.97 o 
   9   3  -8     1158.08     1125.18     31.26 o 
  10   3  -8      437.62      425.65     19.74 o 
  11   3  -8      158.39      142.48     17.01 o 
  12   3  -8      450.72      459.64     26.14 o 
  13   3  -8      415.80      384.42     32.75 o 
   0   4  -8    17202.85    17378.00    352.50 o 
   1   4  -8      503.37      480.00     12.45 o 
   2   4  -8     1136.74     1125.83     23.10 o 
   3   4  -8      801.51      716.52     15.92 o 
   4   4  -8     1213.48     1245.96     43.12 o 
   5   4  -8      133.19      143.66     10.59 o 
   6   4  -8     3248.53     3239.58     65.09 o 
   7   4  -8       95.94      124.54     19.32 o 
   8   4  -8      812.94      796.28     29.51 o 
   9   4  -8      103.65      120.15     15.36 o 
  10   4  -8     1350.62     1416.08     47.68 o 
  11   4  -8       91.03      123.32     18.84 o 
  12   4  -8      188.91      240.98     20.99 o 
   0   5  -8      329.25      354.91     15.65 o 
   1   5  -8      298.81      306.13     10.24 o 
   2   5  -8      250.59      266.88      9.62 o 
   3   5  -8      592.10      499.37     18.81 o 
   4   5  -8      375.41      374.82     15.89 o 
   5   5  -8        6.48       -3.36      5.99 o 
   6   5  -8        2.62       -6.17      5.51 o 
   7   5  -8      337.28      358.51     23.49 o 
   8   5  -8      272.50      282.27     25.94 o 
   9   5  -8      262.08      272.06     18.98 o 
  10   5  -8       22.20       14.31     13.43 o 
  11   5  -8      322.57      335.94     23.33 o 
  12   5  -8       51.22       38.70     14.76 o 
   0   6  -8      284.17      341.69     32.61 o 
   1   6  -8     2488.73     2572.95     42.91 o 
   2   6  -8      587.33      612.41     17.45 o 
   3   6  -8     1022.49     1010.37     23.70 o 
   4   6  -8      614.26      628.91     21.18 o 
   5   6  -8      186.25      188.74     13.40 o 
   6   6  -8      837.50      834.77     30.35 o 
   7   6  -8     2776.27     2692.60     81.96 o 
   8   6  -8      128.40      118.46     15.77 o 
   9   6  -8      809.43      848.93     33.34 o 
  10   6  -8      385.97      422.20     24.13 o 
  11   6  -8       72.62       93.20     17.05 o 
   0   7  -8      788.86      784.55     26.48 o 
   1   7  -8      887.32      816.12     21.63 o 
   2   7  -8      174.40      171.22     10.66 o 
   3   7  -8     4300.29     4109.80    100.94 o 
   4   7  -8      394.18      378.76     15.03 o 
   5   7  -8       48.80       43.29     10.87 o 
   6   7  -8      130.17      110.74     12.61 o 
   7   7  -8     2056.38     1959.69     54.70 o 
   8   7  -8      154.97      125.68     16.76 o 
   9   7  -8      753.87      768.93     32.45 o 
  10   7  -8       37.75       55.24     15.17 o 
   0   8  -8       33.39       39.62     13.03 o 
   1   8  -8        6.22       -1.93      8.61 o 
   2   8  -8      137.13      132.16     13.74 o 
   3   8  -8      225.28      280.91     15.83 o 
   4   8  -8     1443.46     1395.72     36.74 o 
   5   8  -8       17.66       10.27     10.49 o 
   6   8  -8      553.85      566.98     33.65 o 
   7   8  -8      313.42      271.44     17.75 o 
   8   8  -8       14.37       15.45     14.19 o 
   9   8  -8      164.39      191.86     24.71 o 
   0   9  -8      402.87      415.25     44.54 o 
   1   9  -8      241.20      293.41     19.90 o 
   2   9  -8       43.03       55.76     13.21 o 
   3   9  -8      154.63      160.29     14.52 o 
   4   9  -8      409.78      399.14     19.79 o 
   5   9  -8       95.26       97.33     13.78 o 
   6   9  -8      213.77      219.24     16.89 o 
   7   9  -8       50.02       53.62     13.29 o 
   8   9  -8        0.82       -2.54     15.36 o 
   0  10  -8      489.15      485.69     44.29 o 
   1  10  -8      231.18      278.73     20.56 o 
   2  10  -8      558.58      573.55     31.58 o 
   3  10  -8     1688.49     1690.48     51.57 o 
   4  10  -8      749.77      782.88     33.49 o 
   5  10  -8       50.92       31.81     13.70 o 
   6  10  -8      331.77      291.48     20.06 o 
   0  11  -8       60.43       35.86     26.80 o 
   1  11  -8      291.32      321.92     28.94 o 
   2  11  -8       81.45       82.24     42.97 o 
   3  11  -8      968.98     1003.72     39.26 o 
   2   0  -7     8759.61     7851.97    159.10 o 
   4   0  -7     9843.86     9734.47    204.44 o 
   6   0  -7     4030.90     3859.03     86.16 o 
   8   0  -7     4044.15     4033.30     91.19 o 
  10   0  -7      542.72      501.63     23.21 o 
  12   0  -7     1548.38     1489.02     57.51 o 
  14   0  -7      751.44      630.93     48.95 o 
   1   1  -7     1610.77     1721.82     27.57 o 
   2   1  -7     2432.55     2298.98     36.32 o 
   3   1  -7      107.31      111.99      5.20 o 
   4   1  -7     3229.03     3247.36     55.68 o 
   5   1  -7     6782.07     7230.02    115.08 o 
   6   1  -7       28.96       38.54      5.97 o 
   7   1  -7      123.86      124.71      8.03 o 
   8   1  -7     2465.42     2576.59     47.02 o 
   9   1  -7      524.44      551.11     17.41 o 
  10   1  -7      181.07      207.66     17.88 o 
  11   1  -7      523.93      565.59     20.31 o 
  12   1  -7       29.89       35.34     10.42 o 
  13   1  -7       32.97       27.57     14.36 o 
  14   1  -7       80.95       81.70     17.80 o 
   1   2  -7      561.23      581.88     12.13 o 
   2   2  -7     1658.71     1634.94     27.13 o 
   3   2  -7      558.23      546.76     15.27 o 
   4   2  -7      541.19      483.04     11.43 o 
   5   2  -7      887.26      972.32     18.54 o 
   6   2  -7      313.24      283.97     10.74 o 
   7   2  -7      278.77      290.05     11.77 o 
   8   2  -7      240.00      232.51     10.81 o 
   9   2  -7       29.94       16.48      8.56 o 
  10   2  -7      185.76      175.85     15.75 o 
  11   2  -7      115.41      118.84     13.20 o 
  12   2  -7      165.58      148.35     17.14 o 
  13   2  -7      158.23      147.30     15.34 o 
   1   3  -7    10790.73    10302.77    159.29 o 
   2   3  -7     1769.85     1573.17     26.48 o 
   3   3  -7     1467.42     1504.25     26.04 o 
   4   3  -7     1772.20     1657.13     28.08 o 
   5   3  -7     3121.71     3038.26     47.60 o 
   6   3  -7      569.67      531.39     14.83 o 
   7   3  -7     1163.44     1100.18     28.37 o 
   8   3  -7      272.65      241.97     13.53 o 
   9   3  -7     2260.01     2318.84     59.91 o 
  10   3  -7      369.18      373.04     20.96 o 
  11   3  -7      985.26      942.67     35.14 o 
  12   3  -7      320.01      336.65     22.59 o 
  13   3  -7        8.34        4.66     14.95 o 
   1   4  -7      834.83      737.53     15.59 o 
   2   4  -7     6272.73     6111.14     97.27 o 
   3   4  -7      352.73      335.97     10.07 o 
   4   4  -7      554.83      560.60     13.24 o 
   5   4  -7      916.18      847.43     17.59 o 
   6   4  -7      254.88      274.37     13.16 o 
   7   4  -7       99.62       89.66      9.60 o 
   8   4  -7     2452.30     2465.53     53.41 o 
   9   4  -7       33.06       27.50     11.74 o 
  10   4  -7      154.17      199.32     26.93 o 
  11   4  -7      258.47      262.77     20.15 o 
  12   4  -7      426.05      422.20     24.78 o 
  13   4  -7       31.65       36.08     16.34 o 
   1   5  -7      932.57      841.45     17.62 o 
   2   5  -7      190.77      188.22      7.94 o 
   3   5  -7      294.40      295.59      9.80 o 
   4   5  -7      405.55      387.05     28.11 o 
   5   5  -7      386.89      394.72     19.65 o 
   6   5  -7      746.08      761.90     19.91 o 
   7   5  -7      209.00      200.07     12.71 o 
   8   5  -7      945.17      892.84     31.59 o 
   9   5  -7      807.58      791.99     36.31 o 
  10   5  -7       52.79       81.23     14.67 o 
  11   5  -7      380.10      399.89     23.90 o 
  12   5  -7       58.14       50.50     16.02 o 
   1   6  -7     3465.10     3428.43     53.90 o 
   2   6  -7      946.83     1036.11     21.09 o 
   3   6  -7      153.82      147.94     10.57 o 
   4   6  -7      199.13      188.00     12.03 o 
   5   6  -7      675.33      655.25     19.03 o 
   6   6  -7      827.66      844.05     25.33 o 
   7   6  -7     1172.18     1190.97     37.95 o 
   8   6  -7      957.25     1014.49     40.09 o 
   9   6  -7     1059.73      999.19     36.02 o 
  10   6  -7       42.29       29.82     13.97 o 
  11   6  -7      512.11      531.13     28.19 o 
  12   6  -7      113.28      111.95     18.72 o 
   1   7  -7     2314.33     2168.23     41.96 o 
   2   7  -7      769.02      751.42     33.64 o 
   3   7  -7      497.34      510.12     16.65 o 
   4   7  -7      203.24      196.68     16.51 o 
   5   7  -7     5652.52     5176.07    159.22 o 
   6   7  -7       80.56       74.61     11.09 o 
   7   7  -7      900.28      923.14     28.81 o 
   8   7  -7      749.88      801.34     27.95 o 
   9   7  -7      478.38      447.68     25.07 o 
  10   7  -7       57.59       28.15     14.87 o 
  11   7  -7     1233.52     1202.65     43.55 o 
   1   8  -7      583.60      539.00     17.66 o 
   2   8  -7      335.41      316.88     13.80 o 
   3   8  -7      717.27      712.57     24.03 o 
   4   8  -7      364.67      374.06     17.57 o 
   5   8  -7      652.49      656.01     24.32 o 
   6   8  -7      120.22      130.00     18.72 o 
   7   8  -7      211.72      201.45     15.98 o 
   8   8  -7       40.68       46.31     13.46 o 
   9   8  -7      142.38      102.19     21.82 o 
  10   8  -7        4.79      -10.58     14.75 o 
   1   9  -7       91.85       99.55     13.67 o 
   2   9  -7     1118.87     1114.23     37.05 o 
   3   9  -7       58.46       70.01     11.67 o 
   4   9  -7      395.06      407.79     19.28 o 
   5   9  -7      750.94      754.82     27.02 o 
   6   9  -7       57.45       78.97     13.32 o 
   7   9  -7      280.75      286.62     29.20 o 
   8   9  -7      218.81      216.24     17.92 o 
   9   9  -7       51.12       38.92     17.13 o 
   1  10  -7      311.68      246.91     19.88 o 
   2  10  -7     1414.73     1421.99     44.70 o 
   3  10  -7       51.24       25.72     14.60 o 
   4  10  -7      781.98      777.54     32.78 o 
   5  10  -7     1004.94      982.66     32.62 o 
   6  10  -7      162.11      198.89     23.32 o 
   7  10  -7      188.38      189.48     21.72 o 
   1  11  -7      769.95      798.81     42.76 o 
   2  11  -7       53.98       31.66     19.83 o 
   3  11  -7       49.03       51.81     15.58 o 
   4  11  -7       39.59       26.54     16.12 o 
   5  11  -7      348.56      343.41     24.75 o 
   0   0  -6    14680.59    13003.63    322.58 o 
   2   0  -6     1739.53     1532.28     34.50 o 
   4   0  -6    25479.08    23987.46    469.90 o 
   6   0  -6    16448.50    15884.92    317.70 o 
   8   0  -6      294.09      312.19     15.80 o 
  10   0  -6     2754.19     2572.63     64.82 o 
  12   0  -6      913.80      990.53     46.44 o 
  14   0  -6      692.43      708.40     59.14 o 
   0   1  -6     3906.57     3953.15     82.19 o 
   1   1  -6      351.50      338.66      8.80 o 
   2   1  -6     1002.04     1045.65     21.03 o 
   3   1  -6     4839.84     5213.88     82.50 o 
   4   1  -6      783.81      877.59     17.63 o 
   5   1  -6      942.88      999.53     20.68 o 
   6   1  -6     2170.33     2266.81     40.66 o 
   7   1  -6     2037.23     2228.28     40.19 o 
   8   1  -6       18.34       18.95      5.96 o 
   9   1  -6       35.34       40.05      7.42 o 
  10   1  -6     1806.66     1806.79     36.78 o 
  11   1  -6      348.59      343.69     15.86 o 
  12   1  -6      158.73      182.99     13.61 o 
  13   1  -6      364.72      437.89     26.16 o 
  14   1  -6       92.85       56.20     16.29 o 
   0   2  -6     1086.67     1042.46     30.92 o 
   1   2  -6      422.23      425.37      9.62 o 
   2   2  -6     1253.84     1256.76     21.22 o 
   3   2  -6     1908.93     2093.12     32.97 o 
   4   2  -6     2570.64     2373.41     37.15 o 
   5   2  -6      189.30      187.47      8.19 o 
   6   2  -6      909.32      917.27     19.75 o 
   7   2  -6      640.40      667.17     17.13 o 
   8   2  -6      160.48      150.22      8.99 o 
   9   2  -6      154.34      140.92     11.56 o 
  10   2  -6      387.69      402.43     17.73 o 
  11   2  -6      119.27      141.83     13.12 o 
  12   2  -6      120.79      124.74     15.83 o 
  13   2  -6     1484.54     1488.34     47.95 o 
  14   2  -6      346.22      318.49     32.29 o 
   0   3  -6     2127.02     2033.33     46.80 o 
   1   3  -6     6773.29     6671.40    105.29 o 
   2   3  -6     1249.64     1152.47     20.06 o 
   3   3  -6     7517.85     7019.55    110.23 o 
   4   3  -6     3678.69     3308.32     50.89 o 
   5   3  -6      209.90      219.96     10.40 o 
   6   3  -6     4168.08     3793.80     84.07 o 
   7   3  -6     5570.71     5462.72    118.09 o 
   8   3  -6      176.15      162.63     11.22 o 
   9   3  -6     1399.36     1354.94     34.36 o 
  10   3  -6      324.62      361.39     20.58 o 
  11   3  -6      589.13      543.96     25.73 o 
  12   3  -6      649.69      636.62     29.35 o 
  13   3  -6      782.32      770.17     34.24 o 
  14   3  -6       60.41       43.90     16.44 o 
   0   4  -6    37542.77    37076.03    740.40 o 
   1   4  -6     1985.39     2001.95     32.80 o 
   2   4  -6     1624.50     1717.39     28.31 o 
   3   4  -6      195.64      202.96      8.16 o 
   4   4  -6     1070.24     1030.14     38.55 o 
   5   4  -6      176.02      173.91      8.26 o 
   6   4  -6     3953.87     4031.91     68.62 o 
   7   4  -6     1123.73     1045.33     23.92 o 
   8   4  -6     1084.79     1050.83     28.26 o 
   9   4  -6      675.57      664.26     27.12 o 
  10   4  -6     4136.71     4100.54     96.65 o 
  11   4  -6       11.01        6.27     11.58 o 
  12   4  -6      262.07      272.01     20.99 o 
  13   4  -6       62.59       53.83     17.53 o 
   0   5  -6     1064.30     1199.09     35.97 o 
   1   5  -6      933.63      866.89     17.48 o 
   2   5  -6       30.13       19.13      4.39 o 
   3   5  -6      678.81      626.06     15.74 o 
   4   5  -6      285.31      260.17     14.01 o 
   5   5  -6      115.45      104.76      7.64 o 
   6   5  -6      656.04      744.00     21.52 o 
   7   5  -6      206.12      178.26     14.05 o 
   8   5  -6      596.13      567.39     20.88 o 
   9   5  -6      331.11      304.54     27.31 o 
  10   5  -6       17.82       12.19     11.96 o 
  11   5  -6      174.85      139.61     17.04 o 
  12   5  -6      100.76       97.59     17.46 o 
  13   5  -6       73.63       94.68     37.06 o 
   0   6  -6     3193.95     3337.87     83.57 o 
   1   6  -6     2232.24     2232.15     37.48 o 
   2   6  -6      248.71      253.19     10.31 o 
   3   6  -6     1449.59     1437.85     29.83 o 
   4   6  -6      308.59      335.10     12.33 o 
   5   6  -6      407.67      412.79     14.55 o 
   6   6  -6      314.15      332.63     18.87 o 
   7   6  -6     2303.46     2286.48     50.78 o 
   8   6  -6       94.62       96.03     11.84 o 
   9   6  -6     2084.99     2075.28     56.75 o 
  10   6  -6      668.88      674.07     29.10 o 
  11   6  -6       40.19       45.28     15.39 o 
  12   6  -6      190.83      176.92     30.97 o 
   0   7  -6     2695.97     2560.44     60.71 o 
   1   7  -6     1606.49     1507.78     50.07 o 
   2   7  -6       43.45       35.10      7.04 o 
   3   7  -6     6005.63     5755.13     97.62 o 
   4   7  -6      148.61      162.60     12.03 o 
   5   7  -6      334.78      329.69     20.08 o 
   6   7  -6      103.62       92.08     11.92 o 
   7   7  -6     2569.26     2474.75     55.88 o 
   8   7  -6       61.22       64.18     12.35 o 
   9   7  -6     1224.60     1166.95     34.50 o 
  10   7  -6      186.48      185.22     20.29 o 
  11   7  -6       45.99       72.50     17.05 o 
   0   8  -6      239.18      203.16     17.71 o 
   1   8  -6       49.79       39.75      9.88 o 
   2   8  -6       70.90       58.92     10.11 o 
   3   8  -6     1228.28     1317.09     33.83 o 
   4   8  -6     1529.88     1546.65     41.10 o 
   5   8  -6       94.69       96.24     11.76 o 
   6   8  -6      687.88      663.59     40.74 o 
   7   8  -6      182.65      179.54     15.13 o 
   8   8  -6       17.78       11.95     11.35 o 
   9   8  -6      123.77      171.72     16.40 o 
  10   8  -6       40.95       39.97     16.59 o 
   0   9  -6     1700.53     1536.46     81.66 o 
   1   9  -6      268.73      269.64     18.10 o 
   2   9  -6       33.95       28.96     15.48 o 
   3   9  -6       83.87       83.14     11.85 o 
   4   9  -6      284.49      313.72     22.82 o 
   5   9  -6      173.86      190.82     15.37 o 
   6   9  -6      314.78      282.91     20.96 o 
   7   9  -6       82.00       85.43     13.75 o 
   8   9  -6       22.89       18.50     12.57 o 
   9   9  -6      253.57      281.91     19.92 o 
   0  10  -6      668.91      621.58     50.33 o 
   1  10  -6      180.84      199.19     23.66 o 
   2  10  -6      254.93      253.76     20.07 o 
   3  10  -6     2506.64     2481.49     66.84 o 
   4  10  -6     1449.43     1513.58     41.28 o 
   5  10  -6       78.40       88.38     18.20 o 
   6  10  -6     1066.69     1076.32     34.62 o 
   7  10  -6      500.35      463.77     23.69 o 
   8  10  -6       12.49       -0.44     15.49 o 
   0  11  -6      402.85      436.49     45.17 o 
   1  11  -6      229.46      238.20     25.45 o 
   2  11  -6       14.72       14.71     18.50 o 
   3  11  -6     1050.12     1045.38     39.55 o 
   4  11  -6      191.17      200.98     20.17 o 
   5  11  -6       40.03       43.65     16.55 o 
   6  11  -6        2.24      -19.80     13.20 o 
   0  12  -6      129.60       96.38     32.71 o 
   1  12  -6       74.14       75.72     27.62 o 
   2  12  -6        8.50       -0.41     18.49 o 
   2   0  -5    34884.86    33412.39    660.65 o 
   4   0  -5    17219.77    16775.74    335.61 o 
   6   0  -5     5210.20     4976.57    104.03 o 
   8   0  -5     5442.73     5472.28    119.78 o 
  10   0  -5     1812.50     1762.25     45.92 o 
  12   0  -5     3670.47     3654.36    109.90 o 
  14   0  -5     1589.12     1435.92     84.93 o 
   1   1  -5     4591.57     5032.76     71.54 o 
   2   1  -5    10514.51    10729.26    162.83 o 
   3   1  -5     1779.58     1842.54     32.28 o 
   4   1  -5      528.71      484.75     10.80 o 
   5   1  -5     8927.99     9294.34    146.31 o 
   6   1  -5      444.98      400.78     12.09 o 
   7   1  -5      303.15      299.23     11.89 o 
   8   1  -5     5144.32     5215.66     86.09 o 
   9   1  -5      209.64      241.73     11.22 o 
  10   1  -5      447.10      447.97     15.62 o 
  11   1  -5      865.89      935.93     27.50 o 
  12   1  -5       83.65       76.94     10.90 o 
  13   1  -5      117.09      103.93     13.85 o 
  14   1  -5      118.74      117.23     18.85 o 
   1   2  -5       85.63       84.76      3.97 o 
   2   2  -5      461.87      471.12      9.88 o 
   3   2  -5     3924.49     4124.46     61.37 o 
   4   2  -5      316.30      277.58      7.89 o 
   5   2  -5     6133.64     6604.47     96.58 o 
   6   2  -5      121.59      105.69      6.32 o 
   7   2  -5     1097.75     1179.90     24.70 o 
   8   2  -5      205.56      189.18      9.05 o 
   9   2  -5      701.27      674.41     25.72 o 
  10   2  -5      257.29      248.58     16.98 o 
  11   2  -5      117.01      140.47     14.53 o 
  12   2  -5      199.05      171.04     16.86 o 
  13   2  -5      139.91      131.27     17.09 o 
  14   2  -5        5.31        0.44     11.84 o 
   1   3  -5    14235.45    14272.40    202.88 o 
   2   3  -5     6236.73     6195.72     98.96 o 
   3   3  -5      636.86      653.30     13.19 o 
   4   3  -5     7636.20     7524.90    119.14 o 
   5   3  -5     4838.77     4919.56     80.74 o 
   6   3  -5     1890.64     1778.13     29.79 o 
   7   3  -5     1963.99     1910.14     40.77 o 
   8   3  -5      197.68      259.66     13.00 o 
   9   3  -5     1720.94     1744.58     39.59 o 
  10   3  -5      456.18      453.82     22.00 o 
  11   3  -5     1791.50     1770.78     49.97 o 
  12   3  -5     1144.77     1125.23     41.23 o 
  13   3  -5       53.51       43.61     15.05 o 
  14   3  -5      426.22      400.18     25.61 o 
   1   4  -5     5071.24     4789.42     70.98 o 
   2   4  -5    10538.03    10444.86    150.99 o 
   3   4  -5      334.05      331.33     10.04 o 
   4   4  -5     1737.56     1698.76     28.01 o 
   5   4  -5       59.93       94.50      5.96 o 
   6   4  -5     1691.36     1769.94     38.41 o 
   7   4  -5      554.04      535.49     17.37 o 
   8   4  -5     6037.87     5909.31    128.64 o 
   9   4  -5      162.09      146.26     14.10 o 
  10   4  -5      332.84      379.07     21.28 o 
  11   4  -5      222.84      206.80     18.02 o 
  12   4  -5      565.03      520.23     26.79 o 
  13   4  -5       75.86       58.21     16.19 o 
  14   4  -5      187.79      221.95     22.83 o 
   1   5  -5     2309.59     2197.97     36.12 o 
   2   5  -5      251.78      232.53      8.85 o 
   3   5  -5      960.80      984.84     18.56 o 
   4   5  -5       15.84       15.87      4.88 o 
   5   5  -5     1653.34     1684.02     37.34 o 
   6   5  -5      145.96      163.47     13.05 o 
   7   5  -5      607.88      540.70     19.46 o 
   8   5  -5        9.56       -5.58      8.96 o 
   9   5  -5      955.17      915.99     32.63 o 
  10   5  -5      229.87      222.07     17.78 o 
  11   5  -5       22.37        0.11     11.41 o 
  12   5  -5        0.75        9.41     13.21 o 
  13   5  -5       60.56       43.45     15.81 o 
   1   6  -5     5599.40     5523.38     91.20 o 
   2   6  -5      566.09      603.08     14.12 o 
   3   6  -5      158.08      184.29      9.05 o 
   4   6  -5      173.41      160.21      8.81 o 
   5   6  -5     3006.81     2944.24     60.50 o 
   6   6  -5      947.44      933.82     34.92 o 
   7   6  -5      409.37      399.20     17.59 o 
   8   6  -5     1829.95     1897.09     48.84 o 
   9   6  -5     1609.43     1697.37     48.85 o 
  10   6  -5       37.20       21.84     18.49 o 
  11   6  -5     1381.14     1355.76     44.58 o 
  12   6  -5       29.69       16.93     14.68 o 
   1   7  -5     7405.57     6865.65    182.30 o 
   2   7  -5     1496.37     1405.00     29.29 o 
   3   7  -5      914.51      883.60     25.41 o 
   4   7  -5       89.97       89.66     12.97 o 
   5   7  -5     5792.72     5682.29    179.98 o 
   6   7  -5       28.10       25.53      9.51 o 
   7   7  -5      637.65      632.80     23.26 o 
   8   7  -5      742.03      750.61     26.53 o 
   9   7  -5     1346.06     1316.28     37.53 o 
  10   7  -5       63.10       43.06     14.57 o 
  11   7  -5     2208.25     2178.61     64.34 o 
  12   7  -5       75.88       87.26     16.68 o 
   1   8  -5       87.64       58.13      7.66 o 
   2   8  -5     1041.39     1037.63     28.40 o 
   3   8  -5      754.92      756.25     23.47 o 
   4   8  -5      935.86      971.44     28.00 o 
   5   8  -5      590.35      605.01     22.32 o 
   6   8  -5      558.89      584.90     22.95 o 
   7   8  -5      257.10      238.47     15.87 o 
   8   8  -5      301.87      300.99     18.05 o 
   9   8  -5      173.58      154.87     15.70 o 
  10   8  -5       33.83       26.28     21.95 o 
  11   8  -5      195.98      269.80     31.42 o 
   1   9  -5      279.00      303.62     18.09 o 
   2   9  -5      527.82      534.06     20.45 o 
   3   9  -5       70.23       80.82     11.31 o 
   4   9  -5      174.32      170.63     14.05 o 
   5   9  -5      389.67      410.84     19.57 o 
   6   9  -5      226.02      213.95     16.05 o 
   7   9  -5       99.24       90.84     13.68 o 
   8   9  -5      282.77      282.09     18.98 o 
   9   9  -5       82.75       75.31     14.68 o 
  10   9  -5       37.98       37.92     17.24 o 
   1  10  -5     1292.08     1278.88     97.39 o 
   2  10  -5     1056.65     1123.12     38.19 o 
   3  10  -5      192.99      212.41     22.84 o 
   4  10  -5     1174.78     1232.50     35.40 o 
   5  10  -5     1670.15     1697.09     43.97 o 
   6  10  -5      325.79      321.29     20.05 o 
   7  10  -5      428.58      421.65     23.32 o 
   8  10  -5      350.67      358.32     22.23 o 
   1  11  -5      959.82      945.67     46.31 o 
   2  11  -5       49.67       54.06     29.82 o 
   3  11  -5      213.59      249.76     26.04 o 
   4  11  -5       13.28       -7.07     14.22 o 
   5  11  -5     1049.98     1033.73     39.70 o 
   6  11  -5       64.14       41.55     14.52 o 
   1  12  -5       32.25       41.40     20.91 o 
   2  12  -5      101.26      115.57     40.58 o 
   3  12  -5       78.66      103.16     24.05 o 
   0   0  -4       99.51       65.05      7.68 o 
   2   0  -4     7316.71     7855.81    163.53 o 
   4   0  -4    30190.45    28923.16    685.08 o 
   6   0  -4     9328.18     8636.13    220.11 o 
   8   0  -4      116.95      118.63     13.44 o 
  10   0  -4     3374.08     3416.11     80.89 o 
  12   0  -4     2221.65     2172.01     57.10 o 
  14   0  -4     1014.02      968.98     66.31 o 
   0   1  -4     3690.04     3787.85     90.84 o 
   1   1  -4    14397.70    13953.95    216.19 o 
   2   1  -4    35042.67    35752.03    545.17 o 
   3   1  -4    19812.30    21535.75    328.17 o 
   4   1  -4      369.34      324.37      8.14 o 
   5   1  -4     2398.52     2399.00     41.25 o 
   6   1  -4      507.07      438.41     11.78 o 
   7   1  -4     1590.80     1710.68     30.88 o 
   8   1  -4       86.68       83.96      7.05 o 
   9   1  -4       44.23       51.99      6.87 o 
  10   1  -4     1234.38     1259.08     27.98 o 
  11   1  -4     1315.04     1319.34     35.16 o 
  12   1  -4      477.99      483.59     18.73 o 
  13   1  -4     1016.66      994.87     31.50 o 
  14   1  -4       15.28        6.83     14.44 o 
  15   1  -4       89.94      116.94     22.52 o 
   0   2  -4     1402.35     1222.75     28.90 o 
   1   2  -4      834.07      731.38     14.27 o 
   2   2  -4      516.52      542.32     10.53 o 
   3   2  -4     3686.92     3977.58     57.84 o 
   4   2  -4     2885.43     2748.70     49.91 o 
   5   2  -4      165.64      155.49      6.63 o 
   6   2  -4      418.17      379.60     12.47 o 
   7   2  -4      302.24      333.26     10.86 o 
   8   2  -4      179.89      170.73     10.59 o 
   9   2  -4       10.39        4.89      7.72 o 
  10   2  -4       96.05       83.43     10.20 o 
  11   2  -4      214.52      239.31     17.23 o 
  12   2  -4      149.05      140.38     27.04 o 
  13   2  -4      766.32      755.73     31.76 o 
  14   2  -4      340.57      329.25     36.20 o 
   0   3  -4       72.11       66.31      5.24 o 
   1   3  -4     5275.30     5160.50     74.56 o 
   2   3  -4     7597.39     7292.39    113.97 o 
   3   3  -4    14679.43    14270.27    247.67 o 
   4   3  -4     8686.96     8261.47    129.30 o 
   5   3  -4     2956.00     3081.69     46.97 o 
   6   3  -4     7352.73     7412.56    109.85 o 
   7   3  -4     9196.11     9136.10    145.63 o 
   8   3  -4      651.68      639.06     20.15 o 
   9   3  -4     2557.35     2417.80     52.00 o 
  10   3  -4      228.16      233.59     16.30 o 
  11   3  -4      830.46      820.02     46.71 o 
  12   3  -4      458.76      484.88     25.07 o 
  13   3  -4     1651.34     1771.53     53.71 o 
  14   3  -4       85.08       97.63     17.30 o 
   0   4  -4    16518.98    15194.00    302.08 o 
   1   4  -4     1225.91     1251.77     22.22 o 
   2   4  -4     4794.03     4815.77     94.88 o 
   3   4  -4      745.55      672.81     17.71 o 
   4   4  -4     2135.28     2099.20     33.72 o 
   5   4  -4      231.48      244.64      7.56 o 
   6   4  -4     5015.57     5062.50     84.10 o 
   7   4  -4     1564.57     1593.60     36.21 o 
   8   4  -4      765.58      747.53     26.96 o 
   9   4  -4      739.55      711.24     27.04 o 
  10   4  -4     2672.46     2752.43     69.14 o 
  11   4  -4      223.93      193.06     22.53 o 
  12   4  -4      854.23      893.39     35.24 o 
  13   4  -4       70.00       65.86     16.38 o 
  14   4  -4      116.71      121.77     23.70 o 
   0   5  -4      131.38      107.39     13.93 o 
   1   5  -4     2789.66     2723.32     46.99 o 
   2   5  -4     3199.70     3426.99     51.82 o 
   3   5  -4       24.19       27.16      3.89 o 
   4   5  -4      868.22      832.76     18.98 o 
   5   5  -4      858.94      903.25     29.41 o 
   6   5  -4      686.05      698.92     21.03 o 
   7   5  -4      464.11      495.75     18.33 o 
   8   5  -4       61.44       81.42     12.01 o 
   9   5  -4      225.13      186.72     15.77 o 
  10   5  -4      103.82       81.86     25.46 o 
  11   5  -4      455.73      494.84     44.72 o 
  12   5  -4       70.15       54.57     15.27 o 
  13   5  -4       77.64       85.37     17.13 o 
   0   6  -4     4147.97     4054.27    119.57 o 
   1   6  -4     1161.41     1120.56     20.27 o 
   2   6  -4      837.48      855.00     17.42 o 
   3   6  -4     5738.00     5686.73     94.87 o 
   4   6  -4     1220.96     1333.18     26.68 o 
   5   6  -4      365.66      364.15     24.48 o 
   6   6  -4      133.40      169.81     11.77 o 
   7   6  -4     1453.68     1401.00     35.32 o 
   8   6  -4      394.35      395.74     17.99 o 
   9   6  -4     1414.05     1462.72     48.76 o 
  10   6  -4     1159.58     1160.91     39.31 o 
  11   6  -4      124.16      127.88     16.95 o 
  12   6  -4       29.64       16.76     14.36 o 
  13   6  -4      214.17      179.48     20.56 o 
   0   7  -4     1919.51     1769.12     54.12 o 
   1   7  -4     3832.04     3837.62     59.44 o 
   2   7  -4     2076.01     1999.71     38.54 o 
   3   7  -4     7688.03     7347.10    138.09 o 
   4   7  -4       40.27       47.53      8.47 o 
   5   7  -4      262.41      272.36     14.62 o 
   6   7  -4      235.30      219.18     15.20 o 
   7   7  -4     3343.47     3174.27     69.88 o 
   8   7  -4      400.90      362.85     18.31 o 
   9   7  -4     2918.92     2906.85     76.37 o 
  10   7  -4      523.89      532.00     27.01 o 
  11   7  -4       91.19       99.76     17.17 o 
  12   7  -4      388.50      385.74     25.47 o 
   0   8  -4      385.67      347.76     38.13 o 
   1   8  -4      235.50      221.81     12.31 o 
   2   8  -4       42.84       25.79      9.17 o 
   3   8  -4     1008.57      998.30     28.53 o 
   4   8  -4      255.30      292.17     15.05 o 
   5   8  -4      175.51      172.17     13.30 o 
   6   8  -4      352.13      366.77     17.69 o 
   7   8  -4        8.50        6.52     10.31 o 
   8   8  -4      166.34      179.82     17.53 o 
   9   8  -4      109.97      126.47     17.45 o 
  10   8  -4      128.25      155.96     19.03 o 
  11   8  -4      166.55      173.80     22.24 o 
   0   9  -4     4538.85     4606.02    154.33 o 
   1   9  -4      444.97      435.50     28.12 o 
   2   9  -4      498.14      469.70     18.82 o 
   3   9  -4      674.86      709.28     24.31 o 
   4   9  -4      400.19      413.76     18.47 o 
   5   9  -4       37.42       27.13     10.51 o 
   6   9  -4      447.00      405.21     19.54 o 
   7   9  -4      283.30      251.96     17.46 o 
   8   9  -4       23.30       30.35     12.38 o 
   9   9  -4      103.78      105.51     14.77 o 
  10   9  -4      618.55      578.64     31.07 o 
   0  10  -4     3011.42     2842.02    128.22 o 
   1  10  -4      176.26      176.62     20.91 o 
   2  10  -4      288.16      258.02     20.04 o 
   3  10  -4     1679.23     1801.76     52.37 o 
   4  10  -4     1233.50     1260.03     36.58 o 
   5  10  -4       29.78       42.69     12.80 o 
   6  10  -4     2120.28     2034.44     50.90 o 
   7  10  -4      951.65      908.48     44.82 o 
   8  10  -4       20.93       22.71     13.67 o 
   9  10  -4      372.62      359.36     27.77 o 
   0  11  -4      106.99      100.41     27.56 o 
   1  11  -4      492.13      476.99     53.79 o 
   2  11  -4       89.68      110.13     21.44 o 
   3  11  -4     1153.36     1306.07     55.43 o 
   4  11  -4        6.76      -10.06     13.42 o 
   5  11  -4       71.64       66.95     16.55 o 
   6  11  -4       81.58       72.53     15.05 o 
   7  11  -4      580.65      556.87     24.05 o 
   0  12  -4      169.32      191.51     35.48 o 
   1  12  -4       16.79       29.15     18.00 o 
   2  12  -4       47.02       36.84     19.21 o 
   3  12  -4       28.70        7.66     18.99 o 
   4  12  -4       20.59       23.92     24.66 o 
   2   0  -3   130641.51   123409.57   2900.71 o 
   4   0  -3    19587.17    20037.39    466.75 o 
   6   0  -3     5347.57     5910.71    138.20 o 
   8   0  -3    12640.51    12961.50    317.85 o 
  10   0  -3     1721.80     1774.91     46.25 o 
  12   0  -3     3745.65     3813.30     89.77 o 
  14   0  -3     1213.38     1166.40     72.73 o 
   1   1  -3     2278.60     2836.24     44.86 o 
   2   1  -3    18524.20    19749.90    296.66 o 
   3   1  -3     2770.69     2858.83     46.61 o 
   4   1  -3     2175.26     2123.18     36.31 o 
   5   1  -3    10312.62    11196.78    174.14 o 
   6   1  -3      320.68      275.54      9.21 o 
   7   1  -3     2081.60     2055.56     38.28 o 
   8   1  -3     3880.24     3960.80     67.40 o 
   9   1  -3     1205.88     1272.51     26.51 o 
  10   1  -3      671.52      630.58     27.56 o 
  11   1  -3      565.87      602.69     41.25 o 
  12   1  -3      240.73      254.03     18.65 o 
  13   1  -3      246.82      194.01     15.80 o 
  14   1  -3      267.03      264.08     21.42 o 
  15   1  -3      326.80      303.42     28.33 o 
   1   2  -3     1012.45     1082.33     16.93 o 
   2   2  -3     1363.93     1260.44     28.28 o 
   3   2  -3     8275.60     8369.03    131.91 o 
   4   2  -3      907.94      851.90     14.97 o 
   5   2  -3     2821.48     2926.21     49.31 o 
   6   2  -3      735.47      760.95     17.22 o 
   7   2  -3     2027.80     1957.13     36.20 o 
   8   2  -3      170.09      169.13     13.77 o 
   9   2  -3      266.10      252.71     10.86 o 
  10   2  -3       81.30       94.97     10.07 o 
  11   2  -3      507.76      538.33     24.61 o 
  12   2  -3      720.36      749.63     30.03 o 
  13   2  -3        5.56        3.15     11.69 o 
  14   2  -3       86.49       78.65     16.20 o 
  15   2  -3       27.25       28.27     15.52 o 
   1   3  -3     8429.81     8415.00    133.89 o 
   2   3  -3     8535.21     8645.71    124.68 o 
   3   3  -3      304.32      307.54      7.56 o 
   4   3  -3     5163.46     5122.88     74.44 o 
   5   3  -3    18734.71    18980.85    269.94 o 
   6   3  -3     1215.35     1153.90     22.26 o 
   7   3  -3     1942.08     1972.52     35.37 o 
   8   3  -3     1924.80     1855.26     41.21 o 
   9   3  -3     2867.18     2782.24     67.23 o 
  10   3  -3      157.66      138.18     19.43 o 
  11   3  -3     2030.07     1898.87     53.57 o 
  12   3  -3      552.54      580.47     27.39 o 
  13   3  -3       40.11       35.01     21.83 o 
  14   3  -3      674.56      663.26     32.12 o 
   1   4  -3     3135.31     2960.98     65.94 o 
   2   4  -3    17509.55    17274.62    245.41 o 
   3   4  -3      467.59      496.38     10.54 o 
   4   4  -3     4922.48     4732.36     78.45 o 
   5   4  -3      245.30      206.24      8.26 o 
   6   4  -3     4613.67     4643.24     79.42 o 
   7   4  -3      607.05      555.96     17.41 o 
   8   4  -3     8379.94     8481.60    179.68 o 
   9   4  -3      877.27      843.76     29.38 o 
  10   4  -3     2205.37     2196.30     59.17 o 
  11   4  -3      371.37      411.63     24.99 o 
  12   4  -3     1570.56     1465.74     58.93 o 
  13   4  -3      163.43      160.86     18.76 o 
  14   4  -3      692.63      670.33     56.10 o 
   1   5  -3       83.26       82.01      4.91 o 
   2   5  -3     1858.42     1961.26     31.74 o 
   3   5  -3     2588.45     2529.38     38.95 o 
   4   5  -3      207.40      231.05      8.68 o 
   5   5  -3       19.24        4.91      4.33 o 
   6   5  -3      412.87      415.48     16.02 o 
   7   5  -3     2033.56     1944.42     44.16 o 
   8   5  -3     1821.34     1761.47     47.58 o 
   9   5  -3      167.36      157.28     14.67 o 
  10   5  -3      132.39      130.47     15.34 o 
  11   5  -3       24.22       11.52     11.93 o 
  12   5  -3        6.59       -9.64     13.22 o 
  13   5  -3      176.30      189.71     19.48 o 
  14   5  -3       13.76        2.70     15.36 o 
   1   6  -3     3486.15     3350.42     52.63 o 
   2   6  -3     2162.72     2164.07     34.83 o 
   3   6  -3     1734.61     1729.98     32.23 o 
   4   6  -3      569.63      566.83     15.24 o 
   5   6  -3     7263.42     7322.28    135.26 o 
   6   6  -3      425.60      409.38     17.52 o 
   7   6  -3     1482.46     1510.90     36.52 o 
   8   6  -3      644.24      642.16     30.80 o 
   9   6  -3      813.98      797.92     29.89 o 
  10   6  -3       18.09       20.84     12.06 o 
  11   6  -3     1452.10     1419.34     46.10 o 
  12   6  -3      142.13      168.82     18.23 o 
  13   6  -3       62.66       58.57     17.01 o 
   1   7  -3    13958.60    13905.88    198.73 o 
   2   7  -3      746.66      732.40     18.09 o 
   3   7  -3      456.06      410.52     16.31 o 
   4   7  -3      245.76      236.81     13.09 o 
   5   7  -3     4654.55     4540.53     89.38 o 
   6   7  -3      919.20      918.60     27.32 o 
   7   7  -3     1323.99     1315.75     56.17 o 
   8   7  -3      106.08      101.65     12.35 o 
   9   7  -3     1614.27     1665.89     56.64 o 
  10   7  -3      608.55      618.23     29.39 o 
  11   7  -3     1585.42     1678.09     51.45 o 
  12   7  -3       91.73      104.25     18.88 o 
   1   8  -3     1119.72     1051.02     26.04 o 
   2   8  -3     1060.68     1038.20     27.93 o 
   3   8  -3      259.89      215.34     12.82 o 
   4   8  -3      466.43      463.77     18.65 o 
   5   8  -3       48.04       36.89      9.66 o 
   6   8  -3     1058.42     1064.64     30.50 o 
   7   8  -3      738.62      722.82     25.71 o 
   8   8  -3      833.89      798.75     28.12 o 
   9   8  -3      106.93      102.45     20.16 o 
  10   8  -3      157.61      138.49     21.61 o 
  11   8  -3      133.02      158.63     19.78 o 
   1   9  -3      715.73      582.01     74.57 o 
   2   9  -3      377.76      350.62     16.34 o 
   3   9  -3      593.06      582.26     21.59 o 
   4   9  -3       45.56       20.59     16.00 o 
   5   9  -3        2.78      -14.48     10.57 o 
   6   9  -3      548.47      503.50     29.88 o 
   7   9  -3      212.79      187.52     15.57 o 
   8   9  -3      638.20      660.57     26.35 o 
   9   9  -3       41.44       14.96     12.79 o 
  10   9  -3      105.25       94.54     21.42 o 
   1  10  -3     2657.22     2676.23     86.07 o 
   2  10  -3     1230.94     1256.41     54.32 o 
   3  10  -3      369.34      370.10     21.84 o 
   4  10  -3      772.60      824.95     28.17 o 
   5  10  -3     1967.28     2027.70     45.66 o 
   6  10  -3      334.33      376.67     19.86 o 
   7  10  -3      681.08      654.84     28.03 o 
   8  10  -3     1047.61      993.58     31.41 o 
   9  10  -3      250.39      239.51     18.42 o 
   1  11  -3      769.07      803.71     40.84 o 
   2  11  -3        7.20        7.98     16.19 o 
   3  11  -3      342.70      356.13     29.94 o 
   4  11  -3       47.69       36.44     15.02 o 
   5  11  -3     1475.92     1507.63     60.50 o 
   6  11  -3      212.20      190.52     20.89 o 
   7  11  -3      320.34      349.56     22.37 o 
   1  12  -3      148.28      173.91     23.04 o 
   2  12  -3       41.54       14.61     18.34 o 
   3  12  -3       42.93       70.90     21.09 o 
   4  12  -3       15.31       11.36     18.59 o 
   5  12  -3       20.21       17.48     20.74 o 
   2   0  -2    16220.68    17044.92    403.89 o 
   4   0  -2     9733.95     9744.92    238.18 o 
   6   0  -2     5953.46     5509.73    141.64 o 
   8   0  -2       95.54       93.93     18.31 o 
  10   0  -2    10735.79    10863.80    226.22 o 
  12   0  -2     2370.19     2264.63     58.13 o 
  14   0  -2      337.07      338.85     39.01 o 
   0   1  -2    12610.30    12714.56    300.64 o 
   1   1  -2     5902.62     6484.02    107.34 o 
   2   1  -2     3929.39     4251.00     75.44 o 
   3   1  -2     2774.65     2988.38     53.92 o 
   4   1  -2     3380.49     3650.30     64.78 o 
   5   1  -2      188.72      245.98      9.09 o 
   6   1  -2     1842.85     1739.96     35.91 o 
   7   1  -2     3619.88     3712.70     67.41 o 
   8   1  -2     1416.07     1568.99     34.05 o 
   9   1  -2      268.02      276.30     12.88 o 
  10   1  -2      774.66      784.03     23.18 o 
  11   1  -2      869.16      831.59     25.61 o 
  12   1  -2      944.01      937.83     33.30 o 
  13   1  -2      608.82      579.92     23.78 o 
  14   1  -2      142.25      135.29     17.41 o 
  15   1  -2      185.38      177.85     40.77 o 
   0   2  -2     2927.51     2898.31     60.94 o 
   1   2  -2     2762.71     2702.48     44.96 o 
   2   2  -2      520.95      533.83      9.59 o 
   3   2  -2     1165.29     1350.71     21.22 o 
   4   2  -2      189.09      187.48      6.76 o 
   5   2  -2       41.82       33.25      3.77 o 
   6   2  -2      287.49      288.82      9.16 o 
   7   2  -2     1186.13     1181.98     23.92 o 
   8   2  -2      713.58      740.63     17.60 o 
   9   2  -2     2487.68     2549.99     46.55 o 
  10   2  -2      195.77      176.38     12.04 o 
  11   2  -2      140.29      136.63     14.25 o 
  12   2  -2      323.45      348.81     22.66 o 
  13   2  -2      198.51      205.88     18.16 o 
  14   2  -2       83.42      105.61     16.80 o 
  15   2  -2       18.28       16.98     13.04 o 
   0   3  -2    17670.47    17892.11    438.09 o 
   1   3  -2     3538.47     3368.81     48.02 o 
   2   3  -2     8802.31     8933.76    124.11 o 
   3   3  -2    18756.80    19108.16    289.87 o 
   4   3  -2     2719.15     2915.38     44.11 o 
   5   3  -2      335.24      341.06      8.71 o 
   6   3  -2     4728.69     4856.14     79.40 o 
   7   3  -2     8606.28     8807.12    139.13 o 
   8   3  -2       82.18       80.88      8.49 o 
   9   3  -2     4122.11     4049.93     90.54 o 
  10   3  -2     1360.80     1344.06     45.91 o 
  11   3  -2     1650.26     1747.59     48.31 o 
  12   3  -2     1197.19     1223.36     40.06 o 
  13   3  -2     1393.53     1360.20     71.54 o 
  14   3  -2       54.89       51.46     15.80 o 
   0   4  -2     2562.62     2284.56     60.70 o 
   1   4  -2       69.37       64.56      4.65 o 
   2   4  -2     2818.32     2753.64     41.78 o 
   3   4  -2     4508.28     4645.23     74.52 o 
   4   4  -2    12677.58    12759.90    199.54 o 
   5   4  -2      520.67      522.93     15.58 o 
   6   4  -2    11600.71    11433.43    180.32 o 
   7   4  -2      186.56      213.12     13.43 o 
   8   4  -2      697.48      682.64     25.78 o 
   9   4  -2      544.46      524.79     23.08 o 
  10   4  -2     1811.84     1939.59     52.07 o 
  11   4  -2      207.73      220.14     18.10 o 
  12   4  -2      937.44      960.11     36.26 o 
  13   4  -2      144.07      161.38     18.79 o 
  14   4  -2      510.53      524.67     36.28 o 
   0   5  -2     1662.63     1844.95     95.30 o 
   1   5  -2     4192.63     4516.10     66.39 o 
   2   5  -2     2759.91     2988.90     45.13 o 
   3   5  -2      382.28      398.16     12.05 o 
   4   5  -2       59.16       53.53      4.84 o 
   5   5  -2      861.02      898.55     30.49 o 
   6   5  -2      483.16      479.20     16.90 o 
   7   5  -2       13.47       24.28      7.40 o 
   8   5  -2      115.30      125.62     12.79 o 
   9   5  -2       10.82        7.49     10.13 o 
  10   5  -2      111.14      105.27     14.03 o 
  11   5  -2      748.18      722.92     30.13 o 
  12   5  -2       14.49        1.63     12.41 o 
  13   5  -2       57.21       38.55     15.71 o 
  14   5  -2       59.40       85.15     21.67 o 
   0   6  -2      388.48      352.41     13.86 o 
   1   6  -2     1695.04     1571.15     24.63 o 
   2   6  -2      931.84      875.22     19.79 o 
   3   6  -2    11180.27    10672.71    171.85 o 
   4   6  -2     2276.29     2263.67     48.72 o 
   5   6  -2      717.54      741.97     25.50 o 
   6   6  -2      993.41      913.26     25.73 o 
   7   6  -2     2426.86     2386.34     52.87 o 
   8   6  -2      602.10      575.64     23.95 o 
   9   6  -2      432.25      394.57     21.62 o 
  10   6  -2      384.29      356.03     21.32 o 
  11   6  -2       82.99       68.52     14.33 o 
  12   6  -2       62.06       73.70     15.76 o 
  13   6  -2     1513.50     1449.01     48.63 o 
   0   7  -2      861.84      844.31     22.04 o 
   1   7  -2     7407.66     7395.32    134.57 o 
   2   7  -2     3990.91     3950.51     68.24 o 
   3   7  -2    11268.20    10953.81    201.47 o 
   4   7  -2      848.60      846.09     24.17 o 
   5   7  -2       88.32       82.31     10.62 o 
   6   7  -2      655.56      693.65     22.31 o 
   7   7  -2     3169.13     3224.02     67.89 o 
   8   7  -2      412.57      362.57     17.52 o 
   9   7  -2     2712.22     2651.07     67.89 o 
  10   7  -2      316.83      314.07     28.68 o 
  11   7  -2      548.03      527.60     28.69 o 
  12   7  -2       92.65       86.93     18.00 o 
   0   8  -2     3631.66     3441.90    126.08 o 
   1   8  -2     1282.07     1262.08     32.34 o 
   2   8  -2      898.09      897.51     27.47 o 
   3   8  -2      117.66      134.19     11.82 o 
   4   8  -2      132.86      126.75     11.35 o 
   5   8  -2      165.48      161.95     16.13 o 
   6   8  -2      520.83      518.37     21.67 o 
   7   8  -2       47.76       37.14     11.03 o 
   8   8  -2      171.70      177.23     14.93 o 
   9   8  -2      530.86      528.83     27.29 o 
  10   8  -2      557.19      536.05     28.39 o 
  11   8  -2      157.35      140.78     17.21 o 
  12   8  -2       73.50       62.17     18.75 o 
   0   9  -2     1696.02     1652.47     82.92 o 
   1   9  -2     1049.42     1053.25     35.06 o 
   2   9  -2      194.72      183.81     16.63 o 
   3   9  -2      484.71      455.25     26.77 o 
   4   9  -2      568.73      558.91     19.90 o 
   5   9  -2      429.27      422.83     17.60 o 
   6   9  -2      465.71      465.18     18.96 o 
   7   9  -2      190.42      175.34     14.12 o 
   8   9  -2       15.65        7.62     10.83 o 
   9   9  -2       55.70       34.63     15.63 o 
  10   9  -2      619.01      608.39     38.37 o 
   0  10  -2     2799.83     2926.83    137.28 o 
   1  10  -2     1034.85     1093.51     68.13 o 
   2  10  -2     1364.95     1370.98     91.92 o 
   3  10  -2     1624.05     1607.84     47.01 o 
   4  10  -2      766.32      803.00     31.69 o 
   5  10  -2      117.79      135.62     16.16 o 
   6  10  -2     1525.54     1507.07     44.15 o 
   7  10  -2     1177.19     1204.02     38.33 o 
   8  10  -2      105.96      148.67     27.50 o 
   9  10  -2      625.65      586.62     32.54 o 
   0  11  -2      185.11      173.64     30.32 o 
   1  11  -2      654.38      675.35     38.16 o 
   2  11  -2      311.43      277.73     26.60 o 
   3  11  -2     1611.54     1618.38     62.79 o 
   4  11  -2       44.55       42.49     24.21 o 
   5  11  -2       27.95       33.99     15.56 o 
   6  11  -2      133.05      146.08     19.54 o 
   7  11  -2      763.20      766.26     31.65 o 
   0  12  -2      119.20      140.30     30.70 o 
   1  12  -2      109.01      136.17     32.46 o 
   2  12  -2       20.24       16.04     21.33 o 
   3  12  -2        3.34      -14.11     17.16 o 
   4  12  -2       23.60       15.03     29.57 o 
   5  12  -2       27.89       52.18     22.09 o 
   2   0  -1    30123.24    31981.62    753.86 o 
   4   0  -1      821.07      672.66     28.18 o 
   6   0  -1     3314.65     3663.54    130.23 o 
   8   0  -1    17338.57    16719.20    571.75 o 
  10   0  -1     1664.69     1628.97     44.11 o 
  12   0  -1     1283.20     1318.49     45.51 o 
  14   0  -1      937.22      862.41     61.28 o 
   1   1  -1    10939.50    11482.03    192.49 o 
   2   1  -1      723.65      730.59     13.08 o 
   3   1  -1     1405.97     1491.20     25.10 o 
   4   1  -1     7679.25     8415.24    148.36 o 
   5   1  -1      502.94      475.28     21.64 o 
   6   1  -1     1106.09     1133.08     28.68 o 
   7   1  -1     1625.95     1788.40     44.09 o 
   8   1  -1      123.71      135.09     10.64 o 
   9   1  -1     3114.53     3074.22     54.49 o 
  10   1  -1      588.29      666.34     18.75 o 
  11   1  -1      263.80      255.14     12.86 o 
  12   1  -1      986.79      944.74     33.49 o 
  13   1  -1      107.29       89.37     12.52 o 
  14   1  -1      868.80      910.64     35.27 o 
  15   1  -1      431.77      409.03     30.43 o 
   1   2  -1     7802.89     8529.92    118.84 o 
   2   2  -1     2727.76     2999.46     48.55 o 
   3   2  -1     1684.64     1806.57     28.06 o 
   4   2  -1     1062.02     1131.54     22.39 o 
   5   2  -1      323.93      432.47     11.65 o 
   6   2  -1      348.13      381.00     16.25 o 
   7   2  -1      794.80      765.30     19.17 o 
   8   2  -1      748.39      795.88     20.66 o 
   9   2  -1     3869.33     4008.28     68.15 o 
  10   2  -1      349.22      377.81     16.13 o 
  11   2  -1      537.77      491.80     22.98 o 
  12   2  -1       77.96       76.72     13.16 o 
  13   2  -1        4.99       -4.25     11.57 o 
  14   2  -1      159.36      141.28     17.53 o 
  15   2  -1       10.35       20.26     27.43 o 
   1   3  -1     4547.16     4181.66     60.32 o 
   2   3  -1    10121.18    10215.82    160.27 o 
   3   3  -1     1752.93     1830.42     32.67 o 
   4   3  -1     1579.14     1643.00     30.13 o 
   5   3  -1    30793.42    32245.43    493.88 o 
   6   3  -1      180.95      198.55      7.28 o 
   7   3  -1     3524.77     3566.18     59.26 o 
   8   3  -1     9590.75     9953.96    176.22 o 
   9   3  -1     2795.17     2856.97     68.65 o 
  10   3  -1      373.14      374.59     20.02 o 
  11   3  -1     3301.59     3243.51     81.62 o 
  12   3  -1       62.02       46.44     13.08 o 
  13   3  -1       15.47        7.80     13.42 o 
  14   3  -1      261.07      245.54     21.58 o 
  15   3  -1      848.32      846.05     60.27 o 
   1   4  -1      397.67      475.02     10.19 o 
   2   4  -1     7952.23     7598.99    118.48 o 
   3   4  -1      336.62      391.06     12.64 o 
   4   4  -1    17952.32    18539.43    287.27 o 
   5   4  -1     7307.72     7855.10    126.33 o 
   6   4  -1     4176.96     3918.93     74.88 o 
   7   4  -1      619.90      605.41     22.35 o 
   8   4  -1     4208.46     4412.10     97.62 o 
   9   4  -1      187.39      184.52     14.90 o 
  10   4  -1      605.61      603.87     26.38 o 
  11   4  -1      454.89      448.55     23.38 o 
  12   4  -1     1229.09     1344.22     43.44 o 
  13   4  -1       50.18       60.53     15.29 o 
  14   4  -1     1158.96     1211.83     78.64 o 
   1   5  -1      613.57      641.98     19.02 o 
   2   5  -1     1534.83     1741.69     34.84 o 
   3   5  -1     1675.31     1877.12     33.43 o 
   4   5  -1     1498.76     1746.71     31.73 o 
   5   5  -1     2270.55     2387.73     49.45 o 
   6   5  -1       90.97       87.14      8.34 o 
   7   5  -1      274.15      278.98     15.55 o 
   8   5  -1      449.94      485.83     22.78 o 
   9   5  -1       74.35       50.03     11.03 o 
  10   5  -1       45.36       47.27     12.03 o 
  11   5  -1       94.86       54.88     13.50 o 
  12   5  -1       63.47       46.51     14.53 o 
  13   5  -1      377.03      343.66     30.93 o 
  14   5  -1       19.71       -9.34     22.96 o 
   1   6  -1     2525.41     2336.18     40.41 o 
   2   6  -1     2663.72     2754.33     46.94 o 
   3   6  -1     2230.19     2304.72     40.72 o 
   4   6  -1      853.79      863.22     23.57 o 
   5   6  -1     9232.98     8704.96    160.33 o 
   6   6  -1      943.64      915.59     25.81 o 
   7   6  -1     1950.81     1925.42     46.19 o 
   8   6  -1       77.77       57.29     11.50 o 
   9   6  -1      607.65      589.77     24.36 o 
  10   6  -1      207.32      164.70     16.09 o 
  11   6  -1      421.00      389.91     22.76 o 
  12   6  -1     1009.00     1041.45     34.71 o 
  13   6  -1        9.25       -0.18     21.61 o 
   1   7  -1    12043.98    11937.24    228.16 o 
   2   7  -1      524.89      506.27     20.79 o 
   3   7  -1     1405.51     1439.54     31.81 o 
   4   7  -1      503.09      508.32     18.01 o 
   5   7  -1     6977.50     6989.99    130.90 o 
   6   7  -1      690.36      639.56     22.51 o 
   7   7  -1     1873.21     1969.18     46.64 o 
   8   7  -1        9.09       -0.07     10.50 o 
   9   7  -1      995.09     1031.08     44.29 o 
  10   7  -1      356.56      329.53     21.43 o 
  11   7  -1     2234.69     2171.69     69.83 o 
  12   7  -1      277.52      284.66     23.96 o 
   1   8  -1     3478.61     3578.91     74.57 o 
   2   8  -1      685.51      653.85     22.52 o 
   3   8  -1      168.73      149.82     15.18 o 
   4   8  -1      157.47      138.26     11.78 o 
   5   8  -1      322.01      356.63     17.19 o 
   6   8  -1      476.53      472.01     18.10 o 
   7   8  -1      170.21      138.96     12.39 o 
   8   8  -1      539.25      514.72     22.98 o 
   9   8  -1       40.50       47.34     17.08 o 
  10   8  -1      104.54      123.68     17.74 o 
  11   8  -1      544.16      487.15     33.05 o 
  12   8  -1      132.71      105.32     18.91 o 
   1   9  -1      428.75      434.72     21.71 o 
   2   9  -1     2451.62     2388.39     76.69 o 
   3   9  -1      418.56      427.01     21.00 o 
   4   9  -1      314.75      315.04     17.03 o 
   5   9  -1      279.10      275.58     16.61 o 
   6   9  -1       79.57       67.28     12.21 o 
   7   9  -1       68.25       71.04     13.19 o 
   8   9  -1     1191.58     1081.35     35.25 o 
   9   9  -1      473.58      481.49     35.49 o 
  10   9  -1       36.54       35.28     16.20 o 
  11   9  -1       46.58       60.22     25.85 o 
   1  10  -1     1301.12     1374.82     53.60 o 
   2  10  -1     2384.52     2450.59     81.23 o 
   3  10  -1      194.27      180.69     16.51 o 
   4  10  -1      648.80      599.10     24.81 o 
   5  10  -1     2042.54     2203.73     54.29 o 
   6  10  -1      469.13      504.67     29.80 o 
   7  10  -1      533.20      620.35     27.53 o 
   8  10  -1     2728.43     2834.59     69.47 o 
   9  10  -1      400.24      370.59     26.80 o 
   1  11  -1     1274.56     1308.03     53.06 o 
   2  11  -1       33.98       24.08     16.88 o 
   3  11  -1       42.78       56.00     22.33 o 
   4  11  -1      245.23      253.52     20.95 o 
   5  11  -1     1561.95     1481.09     48.82 o 
   6  11  -1      101.92       72.84     15.02 o 
   7  11  -1      132.23      143.79     18.23 o 
   8  11  -1        4.06        9.71     14.60 o 
   1  12  -1      280.45      333.62     29.48 o 
   2  12  -1       11.27       -3.15     17.10 o 
   3  12  -1       10.45        3.28     26.23 o 
   4  12  -1        5.87        4.94     18.81 o 
   5  12  -1       96.06       61.62     30.26 o 
   4   0   0     1563.71     1572.69     60.14 o 
   6   0   0    15097.94    16445.65    557.41 o 
   8   0   0      368.10      420.89     30.32 o 
  10   0   0    16673.56    16295.42    560.80 o 
  12   0   0     1583.48     1540.19     54.80 o 
  14   0   0      305.60      373.39     30.93 o 
   0   1   0    44704.79    44198.62   1486.63 o 
   1   1   0     5838.10     6549.60    221.45 o 
   2   1   0       15.92       17.17      3.08 o 
   3   1   0      344.87      280.11     10.27 o 
   4   1   0    12814.05    13449.74    268.40 o 
   5   1   0        0.09        5.91      4.66 o 
   6   1   0     7613.68     7903.73    162.11 o 
   7   1   0     8558.43     8848.03    181.75 o 
   8   1   0      376.36      415.20     17.08 o 
   9   1   0      521.71      488.97     19.90 o 
  10   1   0      551.34      632.37     23.64 o 
  11   1   0      773.48      730.23     26.71 o 
  12   1   0     1022.33     1113.92     44.61 o 
  13   1   0       13.66       22.28     15.03 o 
  14   1   0      289.48      270.77     34.82 o 
  15   1   0       16.99       24.41     35.61 o 
   0   2   0     6483.35     7245.04    244.60 o 
   1   2   0     8702.74     8995.53    157.51 o 
   2   2   0        0.82       -4.71      3.14 o 
   3   2   0    10770.41    11948.30    209.77 o 
   4   2   0      327.27      341.09     10.98 o 
   5   2   0       35.60       51.37     11.87 o 
   6   2   0      718.18      867.64     23.49 o 
   7   2   0     6681.14     6500.75    135.54 o 
   8   2   0      744.47      830.98     32.41 o 
   9   2   0     5032.24     4920.35    106.97 o 
  10   2   0     1128.20     1149.16     42.79 o 
  11   2   0       13.40        8.94     11.88 o 
  12   2   0       72.08       76.17     18.61 o 
  13   2   0      521.98      604.45     33.98 o 
  14   2   0       68.70       80.15     23.66 o 
  15   2   0        1.92       25.89     22.93 o 
   0   3   0    34637.81    35186.60   1257.69 o 
   1   3   0     1211.78     1163.34     23.20 o 
   2   3   0     2677.14     2549.00     47.16 o 
   3   3   0    22786.56    22972.13    468.73 o 
   4   3   0      128.72      159.85      9.61 o 
   5   3   0      487.15      510.26     15.24 o 
   6   3   0     2082.26     2157.61     48.85 o 
   7   3   0    10880.98    10950.52    222.70 o 
   8   3   0      105.81      143.58     18.12 o 
   9   3   0     2795.83     2848.67     83.90 o 
  10   3   0     3589.39     3433.96     99.51 o 
  11   3   0      752.80      726.33     34.37 o 
  12   3   0      328.58      363.00     27.52 o 
  13   3   0      874.53      899.66     37.26 o 
  14   3   0       54.32       56.64     23.02 o 
  15   3   0       90.64       90.24     27.73 o 
   0   4   0      595.14      563.98     16.85 o 
   1   4   0       73.13       84.12      4.44 o 
   2   4   0      777.07      740.92     16.70 o 
   3   4   0     4980.08     5005.92    107.68 o 
   4   4   0    37212.33    37572.11    764.80 o 
   5   4   0       21.15       12.49      5.94 o 
   6   4   0    11721.73    10783.01    274.42 o 
   7   4   0      202.48      191.23     15.05 o 
   8   4   0       11.88       14.05     10.12 o 
   9   4   0      243.52      212.94     26.05 o 
  10   4   0     3879.07     3932.99    112.90 o 
  11   4   0       91.49       93.43     14.01 o 
  12   4   0      659.28      734.48     32.77 o 
  13   4   0      264.91      268.33     30.42 o 
  14   4   0      701.06      817.99     50.26 o 
   0   5   0     1252.54     1580.43     39.28 o 
   1   5   0       13.13        7.03      2.60 o 
   2   5   0     1397.86     1619.84     27.80 o 
   3   5   0       10.15        8.87      2.85 o 
   4   5   0     1684.75     1993.19     48.65 o 
   5   5   0        9.89        5.51      6.63 o 
   6   5   0      604.30      539.95     39.96 o 
   7   5   0       56.50       65.70     11.59 o 
   8   5   0       99.73       81.02     12.73 o 
   9   5   0      872.11      887.72     36.82 o 
  10   5   0      812.29      760.91     41.09 o 
  11   5   0       71.47       69.96     13.77 o 
  12   5   0       44.24       38.19     14.13 o 
  13   5   0      256.97      236.56     29.95 o 
  14   5   0       78.68      109.64     27.29 o 
   0   6   0       55.43       43.19      6.55 o 
   1   6   0     1062.85     1138.20     24.15 o 
   2   6   0       45.91       43.17      4.55 o 
   3   6   0    12774.96    12358.76    231.81 o 
   4   6   0     3617.61     3494.73     63.61 o 
   5   6   0      191.46      188.84     10.33 o 
   6   6   0     2239.74     2172.24     49.69 o 
   7   6   0     2423.43     2329.19     52.71 o 
   8   6   0       30.65       17.20      9.20 o 
   9   6   0      607.52      605.48     27.07 o 
  10   6   0       30.12        9.34     13.37 o 
  11   6   0       83.10       71.62     14.94 o 
  12   6   0       91.15       98.20     24.41 o 
  13   6   0     2309.74     2407.23    119.35 o 
   0   7   0     1267.52     1404.62     37.66 o 
   1   7   0     9556.04     9703.46    150.40 o 
   2   7   0        0.48       -3.71      5.35 o 
   3   7   0    13394.32    13133.01    247.96 o 
   4   7   0      527.75      535.20     19.64 o 
   5   7   0      666.00      642.93     22.32 o 
   6   7   0      629.56      573.20     37.99 o 
   7   7   0     2688.42     2793.55     62.96 o 
   8   7   0       11.63        7.97     11.67 o 
   9   7   0     1435.67     1496.49     47.37 o 
  10   7   0       11.04       -3.51     12.29 o 
  11   7   0      376.93      364.64     24.67 o 
  12   7   0      112.16      121.07     38.63 o 
  13   7   0     2039.33     2040.34     84.22 o 
   0   8   0     4529.77     4116.48    111.62 o 
   1   8   0     2476.12     2582.17     59.71 o 
   2   8   0      123.73      115.13     17.35 o 
   3   8   0       78.58       58.15      9.45 o 
   4   8   0      370.48      380.22     17.15 o 
   5   8   0       11.83        0.51      8.47 o 
   6   8   0      494.22      471.80     20.76 o 
   7   8   0       79.50       78.41     11.89 o 
   8   8   0       44.91       71.45     21.59 o 
   9   8   0      755.28      783.72     33.11 o 
  10   8   0      989.32      929.59     47.36 o 
  11   8   0       69.51       55.93     23.84 o 
  12   8   0       37.61       32.69     22.99 o 
   0   9   0       24.10        4.03     16.11 o 
   1   9   0      627.41      584.84     35.35 o 
   2   9   0      110.91      108.54     22.47 o 
   3   9   0        4.35      -10.32      6.88 o 
   4   9   0      649.51      600.46     23.02 o 
   5   9   0      174.63      153.28     13.90 o 
   6   9   0      414.22      401.65     20.08 o 
   7   9   0        7.58       -7.40     10.85 o 
   8   9   0       30.27       12.25     14.44 o 
   9   9   0        0.33       -6.05     14.44 o 
  10   9   0      447.78      507.05     29.92 o 
  11   9   0      101.33       92.27     30.51 o 
   0  10   0     1823.72     2103.80    100.91 o 
   1  10   0     2451.75     2574.11     83.98 o 
   2  10   0      788.56      820.26     39.74 o 
   3  10   0     2171.31     2311.40     61.67 o 
   4  10   0      363.68      370.61     19.55 o 
   5  10   0      318.69      277.44     27.01 o 
   6  10   0      647.19      671.26     27.60 o 
   7  10   0     1001.80     1107.09     36.74 o 
   8  10   0       94.23       92.94     16.20 o 
   9  10   0      854.23      906.50     52.74 o 
   0  11   0      274.34      226.49     32.46 o 
   1  11   0      316.82      372.91     27.59 o 
   2  11   0        9.54       14.03     16.71 o 
   3  11   0     1586.25     1600.95     62.30 o 
   4  11   0       20.78       38.12     36.11 o 
   5  11   0        2.63       -4.28     13.86 o 
   6  11   0      203.19      233.69     21.86 o 
   7  11   0      974.98      995.64     35.73 o 
   8  11   0       19.48        2.06     14.57 o 
   0  12   0       64.55       40.52     25.54 o 
   1  12   0      233.91      274.69     57.31 o 
   2  12   0        1.85        5.01     16.59 o 
   3  12   0        6.01       15.32     44.04 o 
   4  12   0       35.56       -1.75     19.11 o 
   5  12   0        4.78       -7.62     18.61 o 
   4   0   1      583.21      496.26     25.54 o 
   6   0   1     3194.30     3437.81    129.22 o 
   8   0   1    17585.57    16752.29    570.62 o 
  12   0   1     1313.65     1281.28     52.88 o 
  14   0   1      932.74     1109.91     79.90 o 
   2   1   1      840.80      866.81     38.75 o 
   4   1   1     8134.48     8861.00    214.71 o 
   5   1   1      523.17      471.06     14.45 o 
   6   1   1     1030.58     1080.59     27.88 o 
   7   1   1     1745.00     1874.52     43.70 o 
   8   1   1       37.16       68.89     14.34 o 
   9   1   1     3068.72     3094.30     87.87 o 
  10   1   1      637.59      643.09     41.77 o 
  11   1   1      202.95      208.19     16.82 o 
  12   1   1     1000.00      945.30     36.60 o 
  13   1   1      138.18       78.64     32.09 o 
  14   1   1      853.31      897.14     76.25 o 
  15   1   1      427.26      468.32     59.52 o 
   1   2   1     7641.01     8016.69    232.41 o 
   2   2   1     2716.47     2947.07     86.79 o 
   3   2   1     1776.72     1881.02     55.19 o 
   4   2   1     1032.96     1106.46     33.75 o 
   5   2   1      320.94      434.49     17.65 o 
   6   2   1      447.68      518.39     19.58 o 
   7   2   1      814.04      766.09     37.68 o 
   8   2   1      760.82      807.74     30.94 o 
   9   2   1     3860.40     3948.15    110.48 o 
  10   2   1      421.51      402.89     30.45 o 
  11   2   1      547.38      519.69     29.25 o 
  12   2   1       49.64       54.51     16.37 o 
  13   2   1        5.54       -2.14     28.06 o 
  14   2   1      164.84      154.14     42.15 o 
  15   2   1       22.15       42.52     23.77 o 
   1   3   1     4494.32     4119.16     94.58 o 
   2   3   1    10129.67    10308.06    227.32 o 
   3   3   1     1983.05     2025.02     46.77 o 
   4   3   1     1723.97     1820.77     65.18 o 
   5   3   1    31328.42    33075.63    801.44 o 
   6   3   1      149.04      173.72     12.36 o 
   7   3   1     3338.26     3443.06     97.15 o 
   8   3   1     9526.59     9867.41    254.17 o 
   9   3   1     2830.09     2822.68     91.15 o 
  10   3   1      446.21      417.07     25.44 o 
  11   3   1     3691.97     3645.75    110.98 o 
  12   3   1      110.15       78.52     32.84 o 
  13   3   1       17.76       -6.92     29.57 o 
  14   3   1      294.69      326.99     34.01 o 
  15   3   1      867.61      909.80     54.66 o 
   1   4   1      521.74      613.28     20.77 o 
   2   4   1     7630.59     7325.98    139.67 o 
   3   4   1      357.03      409.14     17.78 o 
   4   4   1    18343.09    18365.27    407.30 o 
   5   4   1     7290.59     7966.55    223.96 o 
   6   4   1     4513.66     4239.43    120.62 o 
   7   4   1      649.16      627.58     28.31 o 
   8   4   1     4075.38     4225.61    130.74 o 
   9   4   1      203.75      194.79     32.21 o 
  10   4   1      707.09      790.19     35.25 o 
  11   4   1      487.76      480.21     38.19 o 
  12   4   1     1232.91     1383.33     96.13 o 
  13   4   1       48.90       86.82     37.24 o 
  14   4   1     1142.23     1250.97     63.02 o 
   1   5   1      620.60      650.17     16.53 o 
   2   5   1     1609.16     1859.49     34.32 o 
   3   5   1     1676.34     1813.36     47.86 o 
   4   5   1     1463.13     1673.97     45.43 o 
   5   5   1     2283.10     2395.47     60.90 o 
   6   5   1      102.81      118.14     12.53 o 
   7   5   1      302.84      309.45     20.58 o 
   8   5   1      471.09      488.84     25.88 o 
   9   5   1       76.98       63.38     13.66 o 
  10   5   1       43.13       39.60     14.18 o 
  11   5   1       96.13      151.87     36.74 o 
  12   5   1       62.69       73.61     32.97 o 
  13   5   1      365.59      356.58     51.65 o 
  14   5   1       27.98       44.75     40.77 o 
   1   6   1     2680.20     2451.81     45.15 o 
   2   6   1     2503.41     2617.12     49.62 o 
   3   6   1     2051.34     2193.00     58.41 o 
   4   6   1      888.26      870.42     28.83 o 
   5   6   1     9348.35     8805.90    200.45 o 
   6   6   1      938.14      948.23     31.40 o 
   7   6   1     1780.37     1773.53     64.40 o 
   8   6   1       21.79       45.63     13.36 o 
   9   6   1      448.76      473.23     29.70 o 
  10   6   1      221.52      177.78     21.02 o 
  11   6   1      503.74      582.82     59.01 o 
  12   6   1      962.26      982.36     53.76 o 
  13   6   1        5.38       -2.47     30.58 o 
   1   7   1    12046.22    12300.68    186.66 o 
   2   7   1      441.63      426.77     21.41 o 
   3   7   1     1387.82     1502.16     59.78 o 
   4   7   1      502.44      496.91     22.53 o 
   5   7   1     6966.54     6938.89    163.31 o 
   6   7   1      753.54      722.52     29.12 o 
   7   7   1     1962.16     2059.80     84.81 o 
   8   7   1       11.63       12.39     13.73 o 
   9   7   1      915.22      978.40     44.73 o 
  10   7   1      370.69      342.93     25.37 o 
  11   7   1     2258.13     2238.20    157.97 o 
  12   7   1      285.21      327.30     33.19 o 
   1   8   1     3539.91     3624.78     74.51 o 
   2   8   1      678.62      621.92     30.11 o 
   3   8   1      179.29      182.08     12.04 o 
   4   8   1      157.37      154.95     11.92 o 
   5   8   1      338.39      373.11     17.46 o 
   6   8   1      392.70      377.88     19.11 o 
   7   8   1      243.98      216.15     19.07 o 
   8   8   1      510.67      512.92     38.39 o 
   9   8   1       43.17       45.09     14.57 o 
  10   8   1      101.53       77.37     21.91 o 
  11   8   1      531.28      504.77     38.83 o 
  12   8   1      133.77      132.04     26.94 o 
   1   9   1      429.02      458.51     27.45 o 
   2   9   1     2496.66     2321.92     89.95 o 
   3   9   1      436.24      426.46     18.96 o 
   4   9   1      362.56      354.17     17.61 o 
   5   9   1      264.88      281.72     16.90 o 
   6   9   1       99.65      105.05     14.58 o 
   7   9   1       47.39       47.13     12.52 o 
   8   9   1     1181.14     1105.05     40.54 o 
   9   9   1      476.29      449.54     27.23 o 
  10   9   1       40.35       16.61     21.40 o 
  11   9   1       47.48       19.60     22.70 o 
   1  10   1     1180.66     1353.52     55.55 o 
   2  10   1     2353.45     2445.15     80.65 o 
   3  10   1      220.50      205.03     29.23 o 
   4  10   1      615.34      610.11     24.85 o 
   5  10   1     2055.55     2084.78     53.32 o 
   6  10   1      470.70      490.76     27.55 o 
   7  10   1      557.69      616.82     27.50 o 
   8  10   1     2740.12     2848.65     79.39 o 
   9  10   1      394.96      400.22     34.55 o 
   1  11   1     1244.24     1211.48     51.60 o 
   2  11   1       33.23       29.40     16.94 o 
   3  11   1       61.23       88.29     20.18 o 
   4  11   1      236.27      271.70     27.04 o 
   5  11   1     1559.10     1585.68     62.85 o 
   6  11   1       92.89       96.91     18.02 o 
   7  11   1      167.24      191.09     18.48 o 
   8  11   1        4.23       -3.51     16.23 o 
   1  12   1      284.24      343.97     29.44 o 
   2  12   1       11.39        3.73     17.79 o 
   3  12   1       13.57       24.64     19.52 o 
   4  12   1        3.58        1.76     17.84 o 
   5  12   1       91.26       73.13     23.53 o 
   4   0   2    10046.21    10294.29    421.01 o 
   6   0   2     6217.34     6064.92    251.02 o 
   8   0   2       78.64       93.99     20.01 o 
  10   0   2    10872.84    10959.16    476.12 o 
  12   0   2     2162.52     2019.88    119.03 o 
   1   1   2     5196.40     5879.95    268.26 o 
   2   1   2     4177.37     4560.67    185.97 o 
   3   1   2     2824.89     3017.30    133.38 o 
   4   1   2     3256.10     3445.18    111.32 o 
   5   1   2      186.38      242.07     15.19 o 
   6   1   2     1899.37     1810.25     47.12 o 
   7   1   2     3332.04     3351.33     88.40 o 
   8   1   2     1358.11     1492.72     43.90 o 
   9   1   2      255.80      279.38     15.94 o 
  10   1   2      789.90      782.05     29.80 o 
  11   1   2      990.86      954.50     33.87 o 
  12   1   2      955.06      989.06     49.15 o 
  13   1   2      629.79      600.94     58.38 o 
  14   1   2      135.18      152.00     38.13 o 
  15   1   2      179.05      195.16     43.41 o 
   0   2   2     3043.73     3083.48    128.47 o 
   1   2   2     3056.03     2989.89     80.45 o 
   2   2   2      554.88      533.50     31.33 o 
   3   2   2     1020.31     1171.94     65.43 o 
   4   2   2      148.15      166.90     10.27 o 
   5   2   2       54.61       43.92      5.36 o 
   6   2   2      259.89      282.52     12.85 o 
   7   2   2     1204.66     1203.44     34.82 o 
   8   2   2      624.29      660.49     24.35 o 
   9   2   2     2517.70     2568.97     68.51 o 
  10   2   2      201.96      203.90     14.83 o 
  11   2   2      122.36      119.41     29.32 o 
  12   2   2      264.17      219.31     39.01 o 
  13   2   2      167.14      173.51     38.63 o 
  14   2   2      118.44      163.82     41.14 o 
  15   2   2       25.17       -8.56     30.95 o 
   0   3   2    17356.48    17467.36    646.49 o 
   1   3   2     3194.54     3094.80     66.00 o 
   2   3   2     8315.87     8291.45    193.86 o 
   3   3   2    18515.68    18685.60    522.61 o 
   4   3   2     2817.95     2959.24     86.41 o 
   5   3   2      342.73      396.89     21.39 o 
   6   3   2     4719.30     5047.44    118.72 o 
   7   3   2     8645.23     8896.72    208.41 o 
   8   3   2       87.77      112.03     15.92 o 
   9   3   2     3871.45     3781.70    119.82 o 
  10   3   2     1372.68     1371.92     55.74 o 
  11   3   2     1419.14     1379.17     98.65 o 
  12   3   2     1016.16     1110.79     82.42 o 
  13   3   2     1322.22     1391.63     95.12 o 
  14   3   2       43.34       38.13     35.86 o 
   0   4   2     2500.92     2116.13     88.71 o 
   1   4   2       40.16       30.65      4.16 o 
   2   4   2     2868.31     2779.51     57.89 o 
   3   4   2     4311.47     4438.04    105.41 o 
   4   4   2    12685.88    12565.00    353.63 o 
   5   4   2      524.83      483.96     22.56 o 
   6   4   2    11187.65    11134.99    337.97 o 
   7   4   2      172.79      189.77     15.05 o 
   8   4   2      749.67      748.75     31.70 o 
   9   4   2      476.81      499.46     27.47 o 
  10   4   2     1729.07     1797.05     65.88 o 
  11   4   2      214.24      239.45     39.64 o 
  12   4   2     1008.31      901.79     77.38 o 
  13   4   2      133.19      156.40     41.65 o 
  14   4   2      537.02      545.96     65.30 o 
   0   5   2     1704.07     2065.74     60.83 o 
   1   5   2     4113.23     4418.81    117.96 o 
   2   5   2     2693.75     2869.93     62.27 o 
   3   5   2      426.96      443.55     18.81 o 
   4   5   2       59.17       55.71      7.66 o 
   5   5   2      916.47      956.66     35.83 o 
   6   5   2      499.24      467.78     24.15 o 
   7   5   2       32.78       37.03     10.50 o 
   8   5   2      111.01      112.02     14.70 o 
   9   5   2       11.10        7.15     10.93 o 
  10   5   2       99.20       75.24     29.95 o 
  11   5   2      660.69      675.81     65.56 o 
  12   5   2        7.07      -12.71     28.18 o 
  13   5   2       59.55       91.73     38.25 o 
  14   5   2       64.52       84.43     40.77 o 
   0   6   2      388.05      349.07     22.96 o 
   1   6   2     1499.86     1396.43     41.55 o 
   2   6   2     1023.08      956.99     20.66 o 
   3   6   2    11472.26    11137.57    244.57 o 
   4   6   2     2414.52     2396.84     60.57 o 
   5   6   2      654.77      708.27     26.21 o 
   6   6   2      940.92      902.14     37.71 o 
   7   6   2     2610.36     2517.01     80.44 o 
   8   6   2      542.27      555.96     29.84 o 
   9   6   2      505.91      538.39     35.17 o 
  10   6   2      521.02      464.93     51.59 o 
  11   6   2       95.78       76.12     35.73 o 
  12   6   2       69.23       48.32     36.11 o 
  13   6   2     1520.50     1589.43    107.58 o 
   0   7   2      913.43      798.53     36.74 o 
   1   7   2     7339.12     7375.15    128.88 o 
   2   7   2     4111.40     4115.96     97.50 o 
   3   7   2    11310.33    11413.15    253.03 o 
   4   7   2      801.60      800.76     29.26 o 
   5   7   2      115.96      118.81     19.82 o 
   6   7   2      521.12      547.34     25.25 o 
   7   7   2     3158.26     3225.28    103.26 o 
   8   7   2      428.95      390.16     26.66 o 
   9   7   2     2594.71     2577.91    145.45 o 
  10   7   2      289.85      260.84     44.92 o 
  11   7   2      654.32      652.91     65.93 o 
  12   7   2      102.52       97.01     41.14 o 
   0   8   2     3885.45     3627.82     84.09 o 
   1   8   2     1244.22     1253.75     32.18 o 
   2   8   2      832.08      811.95     52.03 o 
   3   8   2       72.65       67.23     11.06 o 
   4   8   2      147.06      128.79     13.31 o 
   5   8   2      205.21      231.94     16.69 o 
   6   8   2      619.93      585.47     26.43 o 
   7   8   2       67.33       33.82     15.56 o 
   8   8   2      168.86      171.39     20.93 o 
   9   8   2      482.25      553.00     57.88 o 
  10   8   2      590.35      610.51     60.40 o 
  11   8   2      140.99      129.73     26.67 o 
  12   8   2       57.57       52.25     24.66 o 
   0   9   2     1586.08     1625.29     81.79 o 
   1   9   2     1085.72     1039.90     42.22 o 
   2   9   2      167.88      150.53     16.64 o 
   3   9   2      485.14      491.38     20.12 o 
   4   9   2      555.79      516.96     21.31 o 
   5   9   2      380.01      406.30     22.75 o 
   6   9   2      393.34      387.74     34.54 o 
   7   9   2      180.61      157.66     21.68 o 
   8   9   2       20.03       13.93     19.11 o 
   9   9   2       65.32       73.53     22.69 o 
  10   9   2      624.61      620.83     42.97 o 
   0  10   2     3079.98     3327.08    140.17 o 
   1  10   2     1076.76     1148.07     46.52 o 
   2  10   2     1201.38     1254.10     68.39 o 
   3  10   2     1647.90     1546.90     90.60 o 
   4  10   2      727.84      774.55     27.90 o 
   5  10   2      128.95      145.82     21.52 o 
   6  10   2     1639.82     1670.23     45.02 o 
   7  10   2     1150.29     1191.97     38.27 o 
   8  10   2       95.61       81.37     24.55 o 
   9  10   2      605.71      623.75     42.25 o 
   0  11   2      188.16      160.55     31.96 o 
   1  11   2      718.82      722.74     38.01 o 
   2  11   2      313.94      324.23     27.04 o 
   3  11   2     1520.76     1566.77     83.74 o 
   4  11   2       43.26       42.11     18.77 o 
   5  11   2       34.25       32.03     13.62 o 
   6  11   2      126.30      117.41     16.31 o 
   7  11   2      785.21      785.96     37.15 o 
   0  12   2      115.33      116.64     29.57 o 
   1  12   2      113.05      132.31     22.51 o 
   2  12   2       21.04        6.45     17.59 o 
   3  12   2        1.01       16.74     18.06 o 
   4  12   2       26.99      -10.48     18.32 o 
   5  12   2       22.58       11.68     41.90 o 
   2   0   3   128919.41   122305.59   5126.51 o 
   4   0   3    18357.75    18913.09    823.28 o 
   6   0   3     4409.81     4755.45    240.45 o 
   8   0   3    12988.65    13313.22    560.93 o 
  10   0   3     1563.72     1662.44     83.61 o 
  12   0   3     3857.32     3788.10    186.22 o 
   2   1   3    17892.10    18970.77    576.18 o 
   3   1   3     2901.73     2956.14     89.87 o 
   4   1   3     2222.97     2268.83     70.23 o 
   5   1   3    10515.80    11356.31    261.10 o 
   6   1   3      308.44      251.95     12.09 o 
   7   1   3     2260.42     2262.02     56.43 o 
   8   1   3     3865.01     4042.34     99.66 o 
   9   1   3     1109.59     1121.10     36.93 o 
  10   1   3      691.12      643.75     34.85 o 
  11   1   3      421.24      446.43     48.63 o 
  12   1   3      244.60      248.00     37.75 o 
  13   1   3      278.89      270.15     40.89 o 
  14   1   3      271.93      254.04     43.16 o 
  15   1   3      313.80      340.61     50.20 o 
   1   2   3      891.65      932.11     47.56 o 
   2   2   3     1311.20     1240.89     61.15 o 
   3   2   3     8385.62     8529.59    359.23 o 
   4   2   3      852.75      784.45     30.33 o 
   5   2   3     2841.67     3024.61     72.56 o 
   6   2   3      816.75      886.23     24.70 o 
   7   2   3     2131.67     2047.58     52.75 o 
   8   2   3      138.39      134.77     10.44 o 
   9   2   3      285.33      260.00     14.88 o 
  10   2   3      110.77      106.95     26.30 o 
  11   2   3      480.18      513.12     50.83 o 
  12   2   3      704.08      755.08     63.92 o 
  13   2   3        7.42       33.34     27.93 o 
  14   2   3       85.66       93.61     36.24 o 
  15   2   3       39.35       46.81     35.23 o 
   1   3   3     8738.14     8724.55    189.64 o 
   2   3   3     8987.23     8978.44    195.02 o 
   3   3   3      324.61      328.47     14.87 o 
   4   3   3     5004.31     4966.11    144.85 o 
   5   3   3    19050.13    19569.88    527.59 o 
   6   3   3     1114.14     1069.21     31.13 o 
   7   3   3     1780.33     1859.32     50.71 o 
   8   3   3     2000.02     2023.01     63.64 o 
   9   3   3     2806.34     2700.22    142.18 o 
  10   3   3      176.98      148.35     29.82 o 
  11   3   3     2263.24     2237.81    119.03 o 
  12   3   3      618.49      666.75     61.40 o 
  13   3   3       39.12       14.09     30.58 o 
  14   3   3      687.24      778.99     72.35 o 
   1   4   3     3121.64     3067.38     70.48 o 
   2   4   3    17762.43    17670.65    383.74 o 
   3   4   3      489.12      511.65     17.62 o 
   4   4   3     5039.44     4901.54    138.54 o 
   5   4   3      209.40      185.03     13.21 o 
   6   4   3     4853.23     5046.82    139.91 o 
   7   4   3      603.61      515.09     25.20 o 
   8   4   3     8181.65     8228.63    239.57 o 
   9   4   3      865.90      816.99     63.42 o 
  10   4   3     2381.23     2474.61    129.35 o 
  11   4   3      438.21      463.79     50.08 o 
  12   4   3     1576.60     1565.90    100.28 o 
  13   4   3      166.79      133.12     40.89 o 
  14   4   3      628.69      695.82     71.09 o 
   1   5   3      103.93      114.15      7.58 o 
   2   5   3     1883.65     1978.86     43.93 o 
   3   5   3     2446.73     2396.79     61.60 o 
   4   5   3      193.98      230.63     13.21 o 
   5   5   3        7.26        3.74      8.10 o 
   6   5   3      431.55      419.52     22.69 o 
   7   5   3     2067.24     2040.71     66.15 o 
   8   5   3     1775.10     1714.76     60.27 o 
   9   5   3      204.47      163.45     33.60 o 
  10   5   3      163.07      172.00     36.36 o 
  11   5   3       29.01       19.00     28.56 o 
  12   5   3        7.26       15.98     30.83 o 
  13   5   3      143.75      109.09     37.62 o 
  14   5   3       17.19       17.11     36.11 o 
   1   6   3     3696.98     3526.44     72.83 o 
   2   6   3     2025.16     2097.57     48.12 o 
   3   6   3     1606.53     1606.18     45.42 o 
   4   6   3      629.23      628.56     22.90 o 
   5   6   3     7361.09     7219.97    210.00 o 
   6   6   3      464.20      422.10     24.77 o 
   7   6   3     1284.25     1357.34     52.90 o 
   8   6   3      574.85      626.11     54.23 o 
   9   6   3      671.36      703.11     63.67 o 
  10   6   3       22.65        4.15     25.17 o 
  11   6   3     1530.25     1621.64    103.30 o 
  12   6   3      139.41      108.96     37.24 o 
  13   6   3       51.61       16.86     32.71 o 
   1   7   3    13936.52    13831.45    310.38 o 
   2   7   3      681.37      672.76     21.86 o 
   3   7   3      379.91      377.05     19.28 o 
   4   7   3      267.03      261.68     23.86 o 
   5   7   3     4595.02     4572.23    111.04 o 
   6   7   3      990.51      888.51     39.57 o 
   7   7   3     1375.70     1380.78     85.69 o 
   8   7   3       94.43       58.63     28.56 o 
   9   7   3     1649.44     1709.09    106.83 o 
  10   7   3      612.96      613.78     60.65 o 
  11   7   3     1531.95     1521.99    106.20 o 
  12   7   3       83.00       91.85     39.89 o 
   1   8   3     1123.24      954.66     74.82 o 
   2   8   3     1133.29     1103.69     40.17 o 
   3   8   3      234.47      216.22     15.25 o 
   4   8   3      389.87      393.57     21.09 o 
   5   8   3       31.81       16.20     10.61 o 
   6   8   3      954.99      976.30     63.16 o 
   7   8   3      811.79      775.52     38.42 o 
   8   8   3      848.35      769.93     66.44 o 
   9   8   3      108.26       86.32     32.59 o 
  10   8   3      159.73      171.88     41.65 o 
  11   8   3      106.85      138.91     42.40 o 
   1   9   3      682.76      665.90     26.23 o 
   2   9   3      431.94      399.87     75.63 o 
   3   9   3      640.96      674.42     27.37 o 
   4   9   3       89.53       75.95     13.25 o 
   5   9   3        0.31      -15.75     10.50 o 
   6   9   3      603.53      550.49     26.91 o 
   7   9   3      185.82      175.53     36.36 o 
   8   9   3      670.10      667.63     63.16 o 
   9   9   3       31.49       30.20     29.82 o 
  10   9   3      114.06      125.83     40.77 o 
   1  10   3     2530.49     2583.52     85.23 o 
   2  10   3     1385.64     1429.32     59.26 o 
   3  10   3      426.46      415.31     35.05 o 
   4  10   3      736.48      789.19     33.35 o 
   5  10   3     1904.50     2091.74     61.74 o 
   6  10   3      314.29      364.06     24.46 o 
   7  10   3      758.26      813.46     66.18 o 
   8  10   3     1083.15     1026.13     57.57 o 
   9  10   3      268.87      280.82     31.76 o 
   1  11   3      705.61      697.58     53.10 o 
   2  11   3        7.02      -22.68     15.12 o 
   3  11   3      387.29      437.76     30.73 o 
   4  11   3       41.86       52.37     26.80 o 
   5  11   3     1518.25     1626.81     44.67 o 
   6  11   3      200.02      195.12     21.61 o 
   7  11   3      362.36      340.11     31.68 o 
   1  12   3      145.06      143.62     24.06 o 
   2  12   3       45.67        9.60     18.77 o 
   3  12   3       44.70        4.93     24.66 o 
   4  12   3       10.43       17.49     19.45 o 
   5  12   3       14.68       11.27     20.29 o 
   2   0   4     8307.75     8878.63    344.26 o 
   4   0   4    30138.11    29052.87   1209.56 o 
   6   0   4    10198.57     9826.60    388.80 o 
   8   0   4      107.44      127.59     21.01 o 
  10   0   4     3596.30     3752.37    169.36 o 
  12   0   4     1987.78     1988.17    115.13 o 
   0   1   4     3565.88     3525.88    159.67 o 
   1   1   4    15486.97    15287.43    595.53 o 
   2   1   4    36170.86    36601.92   1059.92 o 
   3   1   4    19891.90    21588.52    637.26 o 
   5   1   4     2386.77     2459.40     78.97 o 
   6   1   4      410.93      360.62     14.26 o 
   7   1   4     1376.58     1442.48     42.73 o 
   8   1   4       75.34       66.13      8.58 o 
   9   1   4       20.91       38.74     12.25 o 
  10   1   4     1239.06     1253.63     52.75 o 
  11   1   4     1498.28     1495.04     59.07 o 
  12   1   4      480.14      472.98     48.32 o 
  13   1   4     1056.95     1021.07     75.75 o 
  14   1   4       19.56       60.02     31.96 o 
   0   2   4     1549.09     1400.82     61.91 o 
   1   2   4      954.04      860.65     40.89 o 
   2   2   4      493.85      507.71     31.58 o 
   3   2   4     3455.73     3762.92    120.67 o 
   4   2   4     2907.00     2865.78     88.31 o 
   5   2   4      149.90      145.45     11.42 o 
   6   2   4      394.57      351.90     13.63 o 
   7   2   4      272.79      309.99     14.05 o 
   8   2   4      232.14      247.64     18.48 o 
   9   2   4       27.23        7.19     10.84 o 
  10   2   4       84.11       84.30     24.54 o 
  11   2   4      193.15      244.48     35.73 o 
  12   2   4      170.07      165.08     34.35 o 
  13   2   4      745.70      723.25     65.05 o 
  14   2   4      324.22      316.58     48.07 o 
   1   3   4     5156.73     5075.15    121.20 o 
   2   3   4     7165.41     6945.20    200.73 o 
   3   3   4    14819.26    14567.61    397.14 o 
   4   3   4     8601.84     8322.52    193.16 o 
   5   3   4     2827.57     2995.12     74.34 o 
   6   3   4     7605.92     7774.89    177.30 o 
   7   3   4     9330.41     9423.77    216.96 o 
   8   3   4      643.96      639.19     49.58 o 
   9   3   4     2746.34     2624.22    130.98 o 
  10   3   4      212.16      233.66     34.73 o 
  11   3   4      720.91      700.47     61.53 o 
  12   3   4      421.41      412.08     50.71 o 
  13   3   4     1707.47     1892.42    114.50 o 
  14   3   4       77.77       81.53     36.99 o 
   0   4   4    15890.02    14917.79    417.40 o 
   1   4   4     1330.90     1436.22     30.92 o 
   2   4   4     4643.84     4733.34    109.92 o 
   3   4   4      698.28      667.95     28.94 o 
   4   4   4     2283.46     2153.41     76.75 o 
   5   4   4      212.19      238.71     15.50 o 
   6   4   4     4947.03     5003.88    146.56 o 
   7   4   4     1573.70     1619.00     90.72 o 
   8   4   4      829.43      798.49     59.52 o 
   9   4   4      713.86      723.62     58.89 o 
  10   4   4     2527.54     2684.74    145.83 o 
  11   4   4      226.97      243.72     40.39 o 
  12   4   4      968.81      955.77     76.63 o 
  13   4   4       86.16       85.81     36.36 o 
  14   4   4      136.45       88.33     39.89 o 
   0   5   4      165.23      153.43     11.62 o 
   1   5   4     2788.01     2733.68     66.16 o 
   2   5   4     3126.11     3324.36     71.26 o 
   3   5   4       36.36       57.99      7.53 o 
   4   5   4      903.79      867.57     33.06 o 
   5   5   4      897.47      978.36     35.98 o 
   6   5   4      686.60      706.12     30.60 o 
   7   5   4      484.60      536.52     47.56 o 
   8   5   4       48.79       49.45     23.40 o 
   9   5   4      260.65      281.72     38.75 o 
  10   5   4      116.79      112.87     32.46 o 
  11   5   4      396.10      389.56     49.20 o 
  12   5   4       80.92      115.63     36.99 o 
  13   5   4       62.79       62.16     37.12 o 
   0   6   4     4309.53     3979.25    560.99 o 
   1   6   4      998.63      957.01     27.06 o 
   2   6   4      889.34      883.81     24.10 o 
   3   6   4     5918.73     5901.91    134.61 o 
   4   6   4     1044.02     1134.28     45.46 o 
   5   6   4      406.60      394.67     40.45 o 
   6   6   4       66.92       99.01     15.85 o 
   7   6   4     1456.00     1430.51     86.95 o 
   8   6   4      395.09      410.44     45.42 o 
   9   6   4     1313.46     1424.97     92.36 o 
  10   6   4     1183.24     1217.61     85.81 o 
  11   6   4      112.72       61.28     32.21 o 
  12   6   4       22.43        2.01     31.58 o 
  13   6   4      283.53      265.37     50.33 o 
   0   7   4     1908.87     1715.13     80.03 o 
   1   7   4     3710.67     3827.55     82.16 o 
   2   7   4     2164.56     2089.68     47.84 o 
   3   7   4     7822.18     7607.31    172.75 o 
   4   7   4       20.03       34.68     11.34 o 
   5   7   4      309.03      338.52     21.98 o 
   6   7   4      169.61      171.09     18.49 o 
   7   7   4     3358.87     3269.45    163.95 o 
   8   7   4      419.38      297.07     41.14 o 
   9   7   4     2874.53     2747.40    153.88 o 
  10   7   4      527.41      419.00     54.10 o 
  11   7   4      121.91      146.84     41.40 o 
  12   7   4      415.68      369.30     55.87 o 
   0   8   4      428.23      419.24     24.45 o 
   1   8   4      190.10      177.58     14.27 o 
   2   8   4       68.14       54.84     10.26 o 
   3   8   4     1117.23     1112.27     35.30 o 
   4   8   4      228.37      273.77     17.57 o 
   5   8   4      193.03      190.63     15.76 o 
   6   8   4      373.29      380.12     43.03 o 
   7   8   4       18.85       35.86     25.54 o 
   8   8   4      158.57      137.90     35.73 o 
   9   8   4      111.80      141.81     36.74 o 
  10   8   4      120.98      108.71     38.25 o 
  11   8   4      148.59      114.88     40.64 o 
   0   9   4     4595.80     4536.77    187.23 o 
   1   9   4      466.64      452.28     27.54 o 
   2   9   4      479.50      459.98     23.27 o 
   3   9   4      650.39      714.65     29.04 o 
   4   9   4      355.71      365.46     32.01 o 
   5   9   4       25.62       21.65     12.36 o 
   6   9   4      396.61      407.30     45.80 o 
   7   9   4      282.14      194.27     37.12 o 
   8   9   4       27.44        7.80     26.93 o 
   9   9   4       99.64       90.85     35.11 o 
  10   9   4      629.94      654.29     66.18 o 
   0  10   4     2799.53     2732.68    125.32 o 
   1  10   4      151.11      158.49     20.06 o 
   2  10   4      209.59      199.89     21.77 o 
   3  10   4     1678.42     1825.75     54.91 o 
   4  10   4     1304.16     1375.51     45.27 o 
   5  10   4       22.68       19.91     24.03 o 
   6  10   4     2074.53     2014.22    117.77 o 
   7  10   4      916.27      934.76     74.74 o 
   8  10   4       14.74       11.95     30.83 o 
   9  10   4      396.60      458.76     56.12 o 
   0  11   4       97.13       71.72     27.30 o 
   1  11   4      483.78      485.66     32.29 o 
   2  11   4       98.01      109.79     20.81 o 
   3  11   4     1164.32     1250.99     53.94 o 
   4  11   4        7.20      -14.34     16.46 o 
   5  11   4       72.50       69.76     21.98 o 
   6  11   4       74.07       29.82     30.83 o 
   7  11   4      555.51      487.83     56.50 o 
   0  12   4      171.30      161.56     35.36 o 
   1  12   4       16.65       22.07     45.05 o 
   2  12   4       43.96       17.84     19.00 o 
   3  12   4       37.49       45.26     20.95 o 
   4  12   4       18.38      -38.63     27.68 o 
   2   0   5    34692.70    33265.01   1391.50 o 
   4   0   5    17321.21    16724.99    704.87 o 
   6   0   5     4800.65     4597.04    214.91 o 
   8   0   5     5781.74     5884.23    249.89 o 
  10   0   5     1628.13     1499.71     89.84 o 
  12   0   5     3645.26     3605.78    177.16 o 
   1   1   5     3880.53     4417.74    212.77 o 
   2   1   5    10039.98    10183.49    315.45 o 
   3   1   5     1888.43     1993.12     61.94 o 
   4   1   5      631.84      587.19     22.84 o 
   5   1   5     9009.38     9569.63    283.01 o 
   6   1   5      499.81      467.58     22.37 o 
   7   1   5      366.13      338.29     23.34 o 
   8   1   5     5119.02     5201.81    165.07 o 
   9   1   5      181.96      209.98     23.91 o 
  10   1   5      398.86      397.53     28.31 o 
  11   1   5      805.51      786.20     41.51 o 
  12   1   5       75.04       69.96     26.68 o 
  13   1   5      124.22      120.79     31.83 o 
  14   1   5      111.21      118.65     33.97 o 
   1   2   5      127.87       87.57     11.95 o 
   2   2   5      346.21      339.73     28.31 o 
   3   2   5     4052.46     4239.41    128.47 o 
   4   2   5      378.42      350.08     18.43 o 
   5   2   5     6044.75     6698.21    202.45 o 
   6   2   5       90.70       66.13      9.64 o 
   7   2   5     1185.01     1271.94     46.31 o 
   8   2   5      144.90      165.88     22.21 o 
   9   2   5      746.10      708.01     34.10 o 
  10   2   5      218.86      208.37     32.46 o 
  11   2   5       93.33      128.47     29.95 o 
  12   2   5      187.83      139.41     32.71 o 
  13   2   5      145.51      105.44     33.85 o 
  14   2   5        7.15       17.62     29.19 o 
   1   3   5    14116.23    14495.52    331.37 o 
   2   3   5     6431.85     6548.58    177.21 o 
   3   3   5      744.20      739.48     42.28 o 
   4   3   5     7167.76     7046.73    323.88 o 
   5   3   5     4751.36     4910.88    117.13 o 
   6   3   5     1764.31     1692.76     60.45 o 
   7   3   5     1947.55     1829.13     99.28 o 
   8   3   5      345.18      326.39     33.97 o 
   9   3   5     1547.24     1484.49     93.87 o 
  10   3   5      377.64      437.37     46.05 o 
  11   3   5     1676.74     1616.48    103.05 o 
  12   3   5     1145.13     1207.55     83.93 o 
  13   3   5       50.64       45.80     31.71 o 
  14   3   5      408.47      406.29     53.85 o 
   1   4   5     4909.63     4839.99    115.51 o 
   2   4   5    10886.02    10931.36    294.35 o 
   3   4   5      339.03      355.26     16.62 o 
   4   4   5     1582.52     1577.93     52.93 o 
   5   4   5      113.94      159.20     11.85 o 
   6   4   5     1824.12     1823.21     96.26 o 
   7   4   5      468.50      382.26     40.77 o 
   8   4   5     6022.19     5776.40    269.77 o 
   9   4   5      132.79      117.40     28.18 o 
  10   4   5      378.20      431.83     46.18 o 
  11   4   5      242.22      205.22     39.26 o 
  12   4   5      556.40      512.61     56.87 o 
  13   4   5       71.40       51.34     34.35 o 
  14   4   5      170.18      186.73     44.29 o 
   1   5   5     2406.23     2339.69     49.92 o 
   2   5   5      269.54      242.30     12.65 o 
   3   5   5      900.37      935.99     42.28 o 
   4   5   5        8.24       -3.42      7.23 o 
   5   5   5     1496.15     1554.59     54.68 o 
   6   5   5      138.65      119.79     23.91 o 
   7   5   5      654.19      641.33     50.46 o 
   8   5   5        9.18       11.20     20.38 o 
   9   5   5      983.40     1025.98     70.46 o 
  10   5   5      256.96      225.35     37.37 o 
  11   5   5       17.78       17.62     28.81 o 
  12   5   5        0.24      -17.24     28.69 o 
  13   5   5       50.30       32.46     31.33 o 
   1   6   5     5576.26     5587.76    129.02 o 
   2   6   5      535.76      535.12     18.44 o 
   3   6   5      186.08      230.15     28.18 o 
   4   6   5      233.52      233.00     16.52 o 
   5   6   5     3021.13     2901.31    108.59 o 
   6   6   5      958.59      919.03     64.42 o 
   7   6   5      440.91      473.23     44.04 o 
   8   6   5     1924.14     2005.16    111.36 o 
   9   6   5     1641.31     1656.75    103.30 o 
  10   6   5       31.02       26.93     29.82 o 
  11   6   5     1352.49     1345.58     93.11 o 
  12   6   5       65.97       38.25     32.21 o 
   1   7   5     7466.92     7081.60    180.09 o 
   2   7   5     1481.16     1431.88     36.08 o 
   3   7   5      819.72      848.92     29.77 o 
   4   7   5      102.38       89.87     14.13 o 
   5   7   5     5662.43     5589.80    258.95 o 
   6   7   5       34.88       19.63     23.40 o 
   7   7   5      597.08      603.33     53.73 o 
   8   7   5      734.24      770.68     64.67 o 
   9   7   5     1437.68     1461.34     93.24 o 
  10   7   5       55.91       28.44     31.08 o 
  11   7   5     2116.82     2068.95    127.84 o 
  12   7   5       57.09       23.28     31.71 o 
   1   8   5      125.33       84.78     13.31 o 
   2   8   5     1115.57     1087.22     34.96 o 
   3   8   5      733.11      654.52     27.41 o 
   4   8   5      885.82      897.72     32.73 o 
   5   8   5      554.44      605.60     51.84 o 
   6   8   5      527.25      523.94     49.45 o 
   7   8   5      229.85      211.51     37.24 o 
   8   8   5      346.90      332.05     42.53 o 
   9   8   5      174.01      161.31     38.00 o 
  10   8   5       32.72       31.71     29.32 o 
  11   8   5      172.82      223.97     46.81 o 
   1   9   5      256.36      239.69     28.68 o 
   2   9   5      515.56      499.25     25.53 o 
   3   9   5       85.76       82.73     13.35 o 
   4   9   5      139.33      154.31     27.00 o 
   5   9   5      431.15      398.87     44.04 o 
   6   9   5      256.55      245.36     37.62 o 
   7   9   5       85.80       93.24     31.33 o 
   8   9   5      329.07      346.40     47.31 o 
   9   9   5       61.65       57.25     34.73 o 
  10   9   5       44.67       66.56     35.61 o 
   1  10   5     1309.23     1368.70     53.01 o 
   2  10   5     1153.76     1182.99     40.63 o 
   3  10   5      226.12      242.53     19.53 o 
   4  10   5     1135.94     1167.68     53.72 o 
   5  10   5     1613.48     1589.30     99.40 o 
   6  10   5      332.41      296.57     44.16 o 
   7  10   5      493.55      426.05     51.97 o 
   8  10   5      379.74      502.04     55.49 o 
   1  11   5      938.51     1016.61     46.70 o 
   2  11   5       49.30       58.16     19.31 o 
   3  11   5      239.80      219.83     26.00 o 
   4  11   5       11.02       -4.39     17.98 o 
   5  11   5     1060.29     1006.10     74.61 o 
   6  11   5       64.32       39.01     32.34 o 
   1  12   5       21.94        0.82     19.07 o 
   2  12   5      101.45      116.03     23.21 o 
   3  12   5       68.75       78.52     33.47 o 
   2   0   6     1542.68     1330.10     69.96 o 
   4   0   6    23690.47    22348.89    987.10 o 
   6   0   6    16302.52    15284.91    664.74 o 
   8   0   6      328.67      305.00     30.83 o 
  10   0   6     2963.16     2833.09    132.87 o 
  12   0   6      984.76     1062.47     71.59 o 
   1   1   6      509.37      441.40     25.92 o 
   2   1   6     1090.96     1102.48     54.73 o 
   3   1   6     4790.18     5097.26    158.98 o 
   4   1   6      636.14      694.82     31.01 o 
   5   1   6      933.61      981.35     37.80 o 
   6   1   6     2226.33     2305.68     76.64 o 
   7   1   6     1947.38     2084.38     74.73 o 
   8   1   6       15.04       25.28     10.62 o 
   9   1   6       22.78       48.71     13.09 o 
  10   1   6     1786.29     1743.53     67.81 o 
  11   1   6      414.64      405.66     43.03 o 
  12   1   6      203.61      270.90     37.75 o 
  13   1   6      338.92      420.13     47.81 o 
  14   1   6      100.38       88.58     32.84 o 
   0   2   6     1165.83     1075.43     54.73 o 
   1   2   6      475.46      449.95     29.69 o 
   2   2   6     1209.27     1229.32     63.67 o 
   3   2   6     1928.15     1975.59     98.52 o 
   4   2   6     2573.44     2304.49     76.98 o 
   5   2   6      174.25      172.03     13.21 o 
   6   2   6      832.83      843.21     35.65 o 
   7   2   6      684.28      683.15     30.54 o 
   8   2   6      206.91      186.05     16.41 o 
   9   2   6      184.74      215.04     30.20 o 
  10   2   6      389.87      339.23     39.89 o 
  11   2   6      108.93      107.46     29.57 o 
  12   2   6      134.50      133.75     32.59 o 
  13   2   6     1478.57     1622.02     99.53 o 
  14   2   6      327.60      286.88     45.80 o 
   0   3   6     2362.23     2325.38    100.53 o 
   1   3   6     7032.42     6842.77    290.78 o 
   2   3   6     1127.39      999.68     59.64 o 
   3   3   6     7537.92     7184.26    306.01 o 
   4   3   6     3770.40     3353.75    153.51 o 
   5   3   6      199.24      212.96     15.18 o 
   6   3   6     4200.34     4005.60    123.15 o 
   7   3   6     5640.30     5301.53    246.62 o 
   8   3   6      186.16      163.07     28.69 o 
   9   3   6     1487.78     1418.81     83.93 o 
  10   3   6      412.72      526.83     49.32 o 
  11   3   6      565.26      537.40     53.85 o 
  12   3   6      665.88      676.69     61.65 o 
  13   3   6      822.05      904.69     72.85 o 
  14   3   6       51.73       48.19     34.22 o 
   0   4   6    37903.60    38251.86   1562.00 o 
   1   4   6     1961.85     2076.80     53.16 o 
   2   4   6     1464.19     1586.73     53.12 o 
   3   4   6      241.86      270.74     14.36 o 
   4   4   6     1262.46     1232.08     63.16 o 
   5   4   6      146.48      154.77     24.03 o 
   6   4   6     3944.58     3799.55    186.22 o 
   7   4   6     1063.96     1001.95     66.06 o 
   8   4   6     1011.69     1044.98     71.09 o 
   9   4   6      765.45      793.08     60.52 o 
  10   4   6     4136.83     4062.28    201.57 o 
  11   4   6       10.64       24.03     27.56 o 
  12   4   6      277.71      314.06     46.68 o 
  13   4   6       61.98       85.44     35.23 o 
   0   5   6     1001.75     1171.56     42.03 o 
   1   5   6      916.23      879.30     27.89 o 
   2   5   6       31.30       30.22      8.15 o 
   3   5   6      586.43      610.18     26.02 o 
   4   5   6      290.90      293.05     30.45 o 
   5   5   6      120.16      134.51     23.15 o 
   6   5   6      601.41      660.71     51.84 o 
   7   5   6      278.61      269.27     32.84 o 
   8   5   6      639.87      637.81     52.60 o 
   9   5   6      353.33      325.76     41.90 o 
  10   5   6       21.10       20.13     27.18 o 
  11   5   6      155.27      126.33     35.48 o 
  12   5   6      102.11      105.32     36.87 o 
  13   5   6       55.58       50.58     34.98 o 
   0   6   6     3204.90     3472.01    103.71 o 
   1   6   6     2297.38     2311.82     51.68 o 
   2   6   6      235.55      250.76     17.11 o 
   3   6   6     1546.60     1543.29     51.25 o 
   4   6   6      248.36      291.92     32.97 o 
   5   6   6      442.89      447.69     41.65 o 
   6   6   6      282.65      269.77     35.99 o 
   7   6   6     2194.84     2155.77    121.17 o 
   8   6   6      101.10       78.26     27.68 o 
   9   6   6     2002.03     2009.43    118.65 o 
  10   6   6      662.36      691.54     64.80 o 
  11   6   6       49.07       53.48     33.60 o 
  12   6   6      172.94      163.70     42.65 o 
   0   7   6     2744.77     2640.36     83.79 o 
   1   7   6     1465.18     1391.34     36.94 o 
   2   7   6       57.57       52.30      8.21 o 
   3   7   6     6095.87     6030.79    171.76 o 
   4   7   6      172.30      151.12     27.43 o 
   5   7   6      357.81      323.87     37.62 o 
   6   7   6      120.98      127.84     28.44 o 
   7   7   6     2680.98     2587.23    135.77 o 
   8   7   6       67.99       37.50     28.69 o 
   9   7   6     1184.95     1026.36     81.66 o 
  10   7   6      185.94      185.84     39.13 o 
  11   7   6       53.57       58.13     36.49 o 
   0   8   6      216.18      202.68     18.49 o 
   1   8   6       51.79       42.16     13.20 o 
   2   8   6       96.46       80.09     10.17 o 
   3   8   6     1200.59     1253.62     40.59 o 
   4   8   6     1533.95     1606.04     90.09 o 
   5   8   6      115.95      106.20     28.06 o 
   6   8   6      640.38      637.94     56.50 o 
   7   8   6      214.11      183.83     36.74 o 
   8   8   6       16.73        1.89     24.79 o 
   9   8   6      130.20      162.57     39.38 o 
  10   8   6       41.19       44.42     34.73 o 
   0   9   6     1790.93     1666.06     81.91 o 
   1   9   6      237.77      237.90     17.98 o 
   2   9   6       40.43       35.84     11.86 o 
   3   9   6      108.30       93.32     18.69 o 
   4   9   6      314.67      321.11     38.63 o 
   5   9   6      183.77      222.21     35.11 o 
   6   9   6      356.94      305.00     40.89 o 
   7   9   6       58.77       60.27     29.82 o 
   8   9   6       26.09      -13.59     26.93 o 
   9   9   6      230.95      218.18     44.92 o 
   0  10   6      700.22      783.64     53.60 o 
   1  10   6      201.43      207.64     38.25 o 
   2  10   6      306.38      323.04     21.50 o 
   3  10   6     2369.67     2321.05     86.34 o 
   4  10   6     1529.48     1595.72     94.49 o 
   5  10   6       70.76       40.26     28.18 o 
   6  10   6      995.89     1061.84     78.64 o 
   7  10   6      491.96      510.85     54.86 o 
   8  10   6       18.26       -9.06     30.07 o 
   0  11   6      377.05      416.23     44.29 o 
   1  11   6      206.24      220.13     25.44 o 
   2  11   6       14.74      -10.82     26.05 o 
   3  11   6     1099.66     1196.60     76.50 o 
   4  11   6      190.67      199.31     36.99 o 
   5  11   6       30.54        6.79     27.56 o 
   6  11   6        1.80        9.19     27.93 o 
   0  12   6      140.85      118.53     33.22 o 
   1  12   6       62.93       41.83     28.00 o 
   2  12   6        7.76      -20.01     28.44 o 
   2   0   7     8587.42     7618.36    333.44 o 
   4   0   7    11086.64    10987.34    429.57 o 
   6   0   7     4422.84     4108.20    177.92 o 
   8   0   7     4170.53     4166.97    186.98 o 
  10   0   7      488.49      467.82     43.03 o 
  12   0   7     1382.71     1267.19     84.05 o 
   1   1   7     1828.48     1798.17     83.42 o 
   2   1   7     2634.22     2531.99    109.47 o 
   3   1   7       88.12       87.40     13.78 o 
   4   1   7     3612.92     3559.54    107.20 o 
   5   1   7     6856.07     7233.92    221.36 o 
   6   1   7       44.64       37.71      9.94 o 
   7   1   7       95.15       85.86     12.85 o 
   8   1   7     2395.12     2563.28     88.05 o 
   9   1   7      555.98      560.17     30.62 o 
  10   1   7      145.41      144.02     18.70 o 
  11   1   7      587.73      561.43     50.58 o 
  12   1   7       34.80       14.22     25.04 o 
  13   1   7       44.77       62.54     30.07 o 
   1   2   7      607.09      598.68     37.50 o 
   2   2   7     1723.38     1736.52     82.67 o 
   3   2   7      539.17      522.93     35.73 o 
   4   2   7      505.07      452.76     22.52 o 
   5   2   7      833.18      910.32     37.37 o 
   6   2   7      313.49      304.25     23.47 o 
   7   2   7      238.42      247.46     18.50 o 
   8   2   7      227.44      222.02     18.33 o 
   9   2   7       35.11       25.79     20.13 o 
  10   2   7      189.11      216.29     33.09 o 
  11   2   7      129.73      151.75     31.08 o 
  12   2   7      141.74      136.14     32.46 o 
  13   2   7      165.35      167.47     36.87 o 
   1   3   7    10539.79    10014.08    438.63 o 
   2   3   7     1646.52     1496.19     79.52 o 
   3   3   7     1652.85     1643.41     80.28 o 
   4   3   7     1699.64     1574.58     84.68 o 
   5   3   7     3163.07     2919.40    143.32 o 
   6   3   7      601.95      574.94     26.67 o 
   7   3   7     1179.72     1174.46     69.46 o 
   8   3   7      255.73      250.14     33.09 o 
   9   3   7     2183.61     2283.86    123.43 o 
  10   3   7      360.78      400.50     44.79 o 
  11   3   7      985.59     1051.27     73.99 o 
  12   3   7      314.17      318.72     45.67 o 
  13   3   7        6.50       27.43     31.71 o 
   1   4   7      808.29      763.13     46.81 o 
   2   4   7     6233.37     5939.47    268.51 o 
   3   4   7      362.87      429.07     32.71 o 
   4   4   7      458.93      445.17     39.26 o 
   5   4   7      899.95      829.19     53.98 o 
   6   4   7      329.65      290.41     31.58 o 
   7   4   7      111.46       88.96     24.16 o 
   8   4   7     2415.34     2529.35    131.24 o 
   9   4   7       34.87       67.44     27.81 o 
  10   4   7      124.17      135.89     34.10 o 
  11   4   7      239.19      260.58     42.28 o 
  12   4   7      454.95      480.28     52.22 o 
  13   4   7       22.67       -2.52     31.20 o 
   1   5   7      989.47      880.00     28.21 o 
   2   5   7      226.01      217.64     14.78 o 
   3   5   7      314.28      321.23     30.58 o 
   4   5   7      360.67      306.39     32.46 o 
   5   5   7      332.13      335.70     35.11 o 
   6   5   7      725.94      728.66     55.11 o 
   7   5   7      213.26      187.10     31.20 o 
   8   5   7     1011.98      896.00     65.30 o 
   9   5   7      825.51      744.51     63.16 o 
  10   5   7       47.64       58.76     29.44 o 
  11   5   7      350.44      332.81     48.32 o 
  12   5   7       51.51       17.36     28.69 o 
   1   6   7     3282.35     3372.61     87.31 o 
   2   6   7      980.03     1047.32     40.05 o 
   3   6   7      177.08      186.73     25.17 o 
   4   6   7      201.99      187.48     28.31 o 
   5   6   7      820.81      787.42     53.85 o 
   6   6   7      738.26      773.83     60.14 o 
   7   6   7     1201.46     1287.45     81.16 o 
   8   6   7     1002.85     1001.95     74.11 o 
   9   6   7     1031.03     1024.72     74.49 o 
  10   6   7       40.21       12.58     29.32 o 
  11   6   7      491.96      517.39     58.38 o 
  12   6   7      136.70      100.16     39.89 o 
   1   7   7     2297.65     2249.80     52.21 o 
   2   7   7      747.37      718.92     33.68 o 
   3   7   7      442.92      418.75     40.39 o 
   4   7   7      217.65      161.43     27.81 o 
   5   7   7     5723.23     5446.99    243.47 o 
   6   7   7       71.00       76.88     27.18 o 
   7   7   7      870.10      924.06     69.58 o 
   8   7   7      758.84      770.81     67.07 o 
   9   7   7      508.02      515.51     54.73 o 
  10   7   7       54.02       14.47     30.58 o 
  11   7   7     1222.79     1256.12     93.24 o 
   1   8   7      664.30      612.16     22.19 o 
   2   8   7      329.55      288.64     34.35 o 
   3   8   7      721.32      712.05     52.97 o 
   4   8   7      415.34      417.36     42.53 o 
   5   8   7      636.86      631.39     55.24 o 
   6   8   7      130.15      142.81     31.20 o 
   7   8   7      165.16      221.20     38.63 o 
   8   8   7       32.17       11.32     27.56 o 
   9   8   7      147.06      126.08     37.75 o 
  10   8   7        5.12       12.71     32.21 o 
   1   9   7       84.51       76.03     13.93 o 
   2   9   7     1080.50     1184.56     57.94 o 
   3   9   7       57.21       73.61     25.79 o 
   4   9   7      353.78      349.67     41.40 o 
   5   9   7      792.60      743.75     61.65 o 
   6   9   7       47.44       51.97     28.18 o 
   7   9   7      273.62      263.10     42.53 o 
   8   9   7      209.73      238.44     42.78 o 
   9   9   7       34.56       22.40     32.09 o 
   1  10   7      320.45      358.09     26.68 o 
   2  10   7     1307.85     1384.42     66.75 o 
   3  10   7       47.02       50.33     27.30 o 
   4  10   7      710.95      739.85     62.03 o 
   5  10   7     1047.77     1000.69     74.49 o 
   6  10   7      199.22      201.57     39.51 o 
   7  10   7      181.20      206.23     40.52 o 
   1  11   7      805.24      894.37     63.29 o 
   2  11   7       47.39       40.64     29.19 o 
   4  11   7       43.24       -5.41     28.31 o 
   5  11   7      331.13      392.95     47.56 o 
   2   0   8     6511.20     6054.47    248.25 o 
   4   0   8    10804.31     9710.21    426.05 o 
   6   0   8     7765.40     7260.89    331.55 o 
   8   0   8      690.14      760.49     48.69 o 
  10   0   8     2889.05     2797.98    138.66 o 
   2   1   8     1930.96     2036.36    103.05 o 
   4   1   8     2027.55     2067.90     72.80 o 
   5   1   8      144.12      125.57     13.26 o 
   6   1   8     2678.91     2672.38     89.89 o 
   7   1   8     1825.59     1867.71     67.60 o 
   8   1   8       44.65       37.97     12.39 o 
   9   1   8      456.31      468.85     28.36 o 
  10   1   8      766.32      815.44     56.94 o 
  11   1   8      379.79      354.07     41.52 o 
  12   1   8       73.70       59.64     28.94 o 
  13   1   8      140.96      152.63     34.35 o 
   1   2   8      514.21      538.91     38.50 o 
   2   2   8      660.85      716.95     44.67 o 
   3   2   8     5674.67     5659.63    244.35 o 
   4   2   8      136.34      150.61     21.39 o 
   5   2   8      812.22      807.00     34.69 o 
   6   2   8      377.50      360.29     21.95 o 
   7   2   8      131.30      107.99     13.90 o 
   8   2   8      196.94      184.96     17.68 o 
   9   2   8      244.27      251.90     32.59 o 
  10   2   8      146.22      157.53     30.70 o 
  11   2   8       72.78       81.66     27.56 o 
  12   2   8       22.53       29.07     26.93 o 
  13   2   8      219.35      189.12     38.88 o 
   0   3   8     8934.20     8732.80    356.21 o 
   1   3   8     4941.03     4938.28    214.28 o 
   2   3   8     2057.16     1968.79     99.65 o 
   3   3   8     5006.60     4844.41    213.15 o 
   4   3   8      557.71      507.96     39.89 o 
   5   3   8      158.76      121.80     21.14 o 
   6   3   8      810.72      738.41     34.89 o 
   7   3   8     1253.41     1237.49     78.52 o 
   8   3   8      233.64      231.90     31.08 o 
   9   3   8     1154.53     1159.36     75.24 o 
  10   3   8      474.51      510.85     49.83 o 
  11   3   8      184.51      182.20     35.73 o 
  12   3   8      462.67      421.77     48.82 o 
  13   3   8      423.02      475.12     53.73 o 
   0   4   8    17665.04    18075.85    745.01 o 
   1   4   8      496.55      514.50     38.88 o 
   2   4   8      969.41     1021.58     62.54 o 
   3   4   8      747.05      713.56     47.69 o 
   4   4   8     1354.24     1314.37     72.22 o 
   5   4   8      118.03       94.62     20.89 o 
   6   4   8     3406.06     3400.31    159.92 o 
   7   4   8      100.07       90.22     23.53 o 
   8   4   8      780.69      750.17     59.77 o 
   9   4   8      113.73      129.47     32.09 o 
  10   4   8     1387.47     1307.71     88.83 o 
  11   4   8       86.58       92.10     32.71 o 
  12   4   8      154.14      181.69     40.14 o 
   0   5   8      311.06      317.96     32.46 o 
   1   5   8      287.08      311.29     30.83 o 
   2   5   8      246.10      250.02     28.94 o 
   3   5   8      574.46      481.28     40.64 o 
   4   5   8      362.99      401.64     36.36 o 
   5   5   8        3.11       34.73     19.25 o 
   6   5   8        1.53       26.55     20.51 o 
   7   5   8      259.34      222.21     33.47 o 
   8   5   8      293.68      335.45     41.02 o 
   9   5   8      267.42      298.21     41.14 o 
  10   5   8       25.33       12.83     26.17 o 
  11   5   8      353.34      427.43     51.71 o 
  12   5   8       46.82       86.44     36.36 o 
   0   6   8      174.42      216.67     29.69 o 
   1   6   8     2611.49     2623.03     90.71 o 
   2   6   8      527.21      538.16     45.67 o 
   3   6   8      970.86      972.51     64.05 o 
   4   6   8      657.53      590.63     47.44 o 
   5   6   8      202.36      222.46     30.58 o 
   6   6   8      968.54      947.72     63.79 o 
   7   6   8     2678.79     2597.17    138.53 o 
   8   6   8      122.24       95.25     31.96 o 
   9   6   8      810.49      883.92     68.45 o 
  10   6   8      390.05      397.11     48.95 o 
  11   6   8       84.51       65.43     35.73 o 
   0   7   8      729.34      811.32     55.87 o 
   1   7   8      878.79      864.84     40.46 o 
   2   7   8      154.82      121.55     26.05 o 
   3   7   8     4205.30     4231.14    197.17 o 
   4   7   8      399.13      377.10     39.26 o 
   5   7   8       64.81       70.71     26.68 o 
   6   7   8      128.68      119.41     31.58 o 
   7   7   8     2041.86     1974.33    113.12 o 
   8   7   8      144.56      150.49     35.48 o 
   9   7   8      697.26      630.26     63.79 o 
  10   7   8       44.10       27.43     29.82 o 
   0   8   8        5.18       -0.01     12.89 o 
   1   8   8       10.20       25.47     13.40 o 
   2   8   8      128.93      141.81     27.81 o 
   3   8   8      200.25      240.45     34.73 o 
   4   8   8     1448.90     1449.64     85.94 o 
   5   8   8       26.65       30.58     25.29 o 
   6   8   8      531.20      561.56     54.86 o 
   7   8   8      319.18      347.78     44.54 o 
   8   8   8       16.58       16.86     27.56 o 
   9   8   8      144.61      164.96     40.26 o 
   0   9   8      373.28      394.31     28.77 o 
   1   9   8      236.16      270.70     31.46 o 
   2   9   8       63.68       51.21     25.04 o 
   3   9   8      157.22      151.87     31.58 o 
   4   9   8      462.50      484.05     48.19 o 
   5   9   8      100.61       74.74     28.69 o 
   6   9   8      251.18      273.29     41.40 o 
   7   9   8       37.27       26.80     29.95 o 
   8   9   8        1.44        7.05     28.94 o 
   1  10   8      271.96      278.16     27.24 o 
   2  10   8      611.23      680.34     58.13 o 
   3  10   8     1631.59     1700.53    101.16 o 
   4  10   8      774.82      833.47     67.07 o 
   5  10   8       50.59       22.15     29.32 o 
   6  10   8      312.16      318.09     43.91 o 
   1  11   8      328.57      345.14     42.65 o 
   3  11   8      922.36      981.94     73.48 o 
   4   0   9     3669.57     3476.18    156.40 o 
   6   0   9     2199.01     2089.46    101.04 o 
   8   0   9     4971.84     4614.65    215.79 o 
  10   0   9      766.20      768.42     53.73 o 
   2   1   9      957.74      902.04     50.96 o 
   3   1   9      530.71      456.87     37.50 o 
   4   1   9     1038.89      996.07     39.54 o 
   5   1   9     1159.56     1289.80     49.77 o 
   6   1   9       41.32       47.99     11.47 o 
   7   1   9      318.93      338.70     37.43 o 
   8   1   9     1474.39     1515.83     58.28 o 
   9   1   9      671.80      734.65     36.50 o 
  10   1   9       13.46       -9.19     21.01 o 
  11   1   9      286.64      294.56     37.75 o 
  12   1   9       76.70       65.93     28.81 o 
  13   1   9       12.68       -1.89     26.68 o 
   1   2   9     1478.46     1396.41     73.86 o 
   2   2   9     2030.19     1973.07     98.77 o 
   3   2   9     1675.03     1697.39     87.32 o 
   4   2   9     1057.53     1028.25     62.54 o 
   5   2   9      306.52      289.56     26.42 o 
   6   2   9      461.81      450.73     25.61 o 
   7   2   9      613.23      607.64     32.01 o 
   8   2   9      639.67      664.99     51.09 o 
   9   2   9      326.35      318.84     38.75 o 
  10   2   9       14.05       34.60     24.91 o 
  11   2   9      237.00      299.97     40.39 o 
  12   2   9      212.88      181.31     36.36 o 
  13   2   9       30.95       60.27     31.46 o 
   1   3   9     4423.32     4160.80    188.86 o 
   2   3   9      920.82      889.59     54.86 o 
   3   3   9      474.93      445.80     37.24 o 
   4   3   9     1226.91     1154.58     66.56 o 
   5   3   9     2664.95     2541.30    123.69 o 
   6   3   9      966.79      975.15     61.28 o 
   7   3   9      574.98      553.51     46.30 o 
   8   3   9      904.12      825.67     61.78 o 
   9   3   9     1076.03     1098.83     74.61 o 
  10   3   9      628.83      656.94     54.61 o 
  11   3   9      604.16      572.38     57.25 o 
  12   3   9       13.05       12.21     26.68 o 
   1   4   9      186.49      189.24     25.67 o 
   2   4   9     5096.10     4890.71    225.48 o 
   3   4   9      543.25      563.57     42.53 o 
   4   4   9     1592.61     1585.28     90.22 o 
   5   4   9      412.88      403.65     40.89 o 
   6   4   9      848.46      858.51     62.91 o 
   7   4   9      950.56      906.95     63.04 o 
   8   4   9     1539.63     1579.49     93.24 o 
   9   4   9       71.02       84.81     29.32 o 
  10   4   9       67.98       73.99     30.58 o 
  11   4   9       75.28       30.07     28.44 o 
  12   4   9      406.91      388.68     50.83 o 
   1   5   9     1012.07     1075.05     67.69 o 
   2   5   9      163.72      146.84     25.79 o 
   3   5   9      434.89      513.12     41.52 o 
   4   5   9      159.10      144.20     25.04 o 
   5   5   9      377.52      309.03     34.60 o 
   6   5   9      131.38      116.14     26.80 o 
   7   5   9       13.75      -30.01     20.01 o 
   8   5   9       56.81       33.09     25.79 o 
   9   5   9       44.10       22.27     25.92 o 
  10   5   9        9.16       10.95     26.80 o 
  11   5   9      287.41      231.77     41.02 o 
   1   6   9      891.03      864.04     60.40 o 
   2   6   9      637.95      655.17     50.46 o 
   3   6   9      323.94      314.56     35.23 o 
   4   6   9      648.56      671.66     52.60 o 
   5   6   9     1336.16     1291.85     80.28 o 
   6   6   9      379.43      401.13     43.03 o 
   7   6   9      837.51      724.00     62.79 o 
   8   6   9      290.24      286.00     42.65 o 
   9   6   9      219.93      250.39     41.65 o 
  10   6   9      123.16       77.38     34.35 o 
  11   6   9      213.23      198.43     41.14 o 
   1   7   9     1037.35      960.68     66.69 o 
   2   7   9      234.64      213.53     32.34 o 
   3   7   9      118.32      111.36     27.68 o 
   4   7   9      205.71      181.82     32.46 o 
   5   7   9     3269.87     3180.24    153.26 o 
   6   7   9        1.33       27.81     23.66 o 
   7   7   9      628.37      724.25     59.39 o 
   8   7   9       80.42       38.88     30.70 o 
   9   7   9      342.05      302.99     45.55 o 
  10   7   9       22.36       -2.26     31.33 o 
   1   8   9      252.16      252.53     34.22 o 
   2   8   9      115.64      150.24     29.82 o 
   3   8   9      190.36      210.88     34.10 o 
   4   8   9      127.32      126.45     29.82 o 
   5   8   9      230.72      265.11     38.88 o 
   6   8   9      180.70      110.73     30.58 o 
   7   8   9       73.18      117.02     32.21 o 
   8   8   9      163.84      144.70     35.99 o 
   9   8   9       83.33       70.97     35.61 o 
   1   9   9       80.80       73.61     27.18 o 
   2   9   9      685.84      765.27     61.65 o 
   3   9   9      130.60      106.20     31.58 o 
   4   9   9      289.13      246.49     38.88 o 
   5   9   9      110.40      104.44     30.07 o 
   6   9   9       51.24       14.22     28.56 o 
   7   9   9      358.80      439.76     52.09 o 
   1  10   9      346.76      347.78     45.80 o 
   2  10   9     1001.08      983.58     73.36 o 
   3  10   9       22.91        3.27     27.05 o 
   4  10   9      255.42      249.13     41.65 o 
   5  10   9      557.55      608.62     56.87 o 
   4   0  10     2894.77     2802.89    126.83 o 
   6   0  10     3123.09     2892.35    137.78 o 
   8   0  10      336.07      371.69     36.74 o 
  10   0  10     1088.33     1077.44     72.98 o 
   3   1  10     1289.00     1285.69     69.83 o 
   4   1  10      984.78      931.36     57.25 o 
   5   1  10      363.26      318.10     22.57 o 
   6   1  10     2045.52     2164.65     75.01 o 
   7   1  10     1744.01     1863.63     66.74 o 
   8   1  10       37.56       54.16     15.33 o 
   9   1  10      385.54      400.43     27.90 o 
  10   1  10       53.80       64.67     25.92 o 
  11   1  10      197.63      193.39     34.48 o 
  12   1  10       81.65       88.83     31.71 o 
   2   2  10      106.32      105.57     20.13 o 
   3   2  10      636.32      674.17     46.56 o 
   4   2  10      355.76      351.56     34.22 o 
   5   2  10       17.20        7.05     16.36 o 
   6   2  10      274.04      285.53     21.32 o 
   7   2  10       66.51       57.29     14.53 o 
   8   2  10      124.54      115.51     28.06 o 
   9   2  10      127.37      119.28     28.56 o 
  10   2  10      129.64      110.22     29.69 o 
  11   2  10       51.71       36.74     27.68 o 
  12   2  10       31.45       21.64     29.07 o 
   1   3  10      978.85      928.34     58.13 o 
   2   3  10     1261.48     1131.30     67.32 o 
   3   3  10     4369.93     4073.73    190.88 o 
   4   3  10      141.77      137.90     25.42 o 
   5   3  10       37.90       34.48     18.50 o 
   6   3  10       25.82       20.26     18.62 o 
   7   3  10      875.26      872.73     63.42 o 
   8   3  10        8.44        1.26     19.38 o 
   9   3  10      403.84      419.88     44.67 o 
  10   3  10      619.19      607.86     56.87 o 
  11   3  10      181.84      157.91     36.36 o 
  12   3  10       88.70       63.42     32.97 o 
   1   4  10      213.76      223.09     28.69 o 
   2   4  10      130.35      162.44     26.42 o 
   3   4  10      668.02      613.40     48.69 o 
   4   4  10     2229.95     2186.85    113.62 o 
   5   4  10       21.94        4.28     19.38 o 
   6   4  10      290.93      244.60     34.48 o 
   7   4  10       41.23       99.28     28.06 o 
   8   4  10        1.83       -5.03     22.27 o 
   9   4  10       64.04       25.67     26.93 o 
  10   4  10      609.45      588.36     57.00 o 
  11   4  10       43.76       88.20     33.85 o 
   1   5  10       45.66       23.78     16.99 o 
   2   5  10      129.18      118.40     24.79 o 
   3   5  10      989.55      958.16     63.04 o 
   4   5  10      126.95      106.45     25.92 o 
   5   5  10      177.74      103.81     27.43 o 
   6   5  10      488.69      427.05     43.91 o 
   7   5  10      387.26      373.83     41.77 o 
   8   5  10      130.23       84.55     29.44 o 
   9   5  10      227.82      235.04     40.89 o 
  10   5  10       14.96       11.32     29.32 o 
  11   5  10       87.43       77.01     35.48 o 
   0   6  10      228.29      252.91     32.71 o 
   1   6  10      357.03      405.16     40.39 o 
   2   6  10      267.47      256.56     34.35 o 
   3   6  10      959.03      880.40     64.05 o 
   4   6  10      566.49      517.39     50.58 o 
   5   6  10       20.31        3.90     23.53 o 
   6   6  10      659.65      668.39     57.12 o 
   7   6  10      450.70      413.34     47.81 o 
   8   6  10       25.32       35.86     26.30 o 
   9   6  10      427.55      416.61     49.32 o 
  10   6  10      150.78      165.33     40.26 o 
   0   7  10       18.60       -1.64     19.63 o 
   1   7  10      637.50      634.79     53.10 o 
   2   7  10      172.10      137.15     29.19 o 
   3   7  10     1753.79     1574.20     96.00 o 
   4   7  10      550.33      520.54     51.71 o 
   5   7  10       63.54       67.57     28.56 o 
   6   7  10      114.01      111.48     32.59 o 
   7   7  10     1268.31     1249.07     84.68 o 
   8   7  10       52.70       43.16     29.19 o 
   9   7  10      528.05      460.90     55.49 o 
   0   8  10      564.50      615.92     52.85 o 
   1   8  10       82.25       78.52     27.05 o 
   2   8  10        3.36       29.82     23.78 o 
   3   8  10      239.66      332.68     40.64 o 
   4   8  10       76.72       37.24     24.66 o 
   5   8  10       34.85       17.49     26.17 o 
   6   8  10       70.99      116.39     31.58 o 
   7   8  10      225.72      197.42     38.13 o 
   8   8  10        1.13       -4.28     29.32 o 
   0   9  10      130.48      164.45     33.09 o 
   1   9  10      326.83      329.29     42.65 o 
   2   9  10       83.75       74.49     29.95 o 
   3   9  10      211.71      237.81     39.64 o 
   4   9  10      335.89      314.19     44.04 o 
   5   9  10       69.68       58.51     31.20 o 
   6   9  10      158.06      160.30     38.13 o 
   1  10  10      164.46      116.77     34.35 o 
   2  10  10       75.97       62.66     32.71 o 
   3  10  10      499.30      475.49     52.34 o 
   4  10  10       85.33       76.38     33.85 o 
   4   0  11     1610.06     1505.63     83.04 o 
   6   0  11     1119.97     1070.27     63.42 o 
   8   0  11     3070.01     2851.08    144.45 o 
  10   0  11      179.05      164.58     30.70 o 
   3   1  11       81.49       68.07     18.87 o 
   4   1  11      773.53      854.48     57.75 o 
   5   1  11       41.94       50.83     20.26 o 
   6   1  11      268.00      267.56     21.91 o 
   7   1  11      101.05       86.46     16.16 o 
   8   1  11      453.35      437.31     30.69 o 
   9   1  11      465.78      500.62     32.79 o 
  10   1  11       27.45       43.03     25.04 o 
  11   1  11      177.60      147.09     33.22 o 
  12   1  11       54.81       20.51     30.07 o 
   3   2  11      107.02      115.76     21.39 o 
   4   2  11       20.23       31.96     19.25 o 
   5   2  11      444.01      437.50     38.38 o 
   6   2  11        7.93       -1.51     17.36 o 
   7   2  11       66.25       60.54     21.20 o 
   8   2  11      226.10      156.02     31.83 o 
   9   2  11      181.06      201.45     32.21 o 
  10   2  11       75.67       72.22     29.07 o 
  11   2  11       87.16       63.79     30.45 o 
   2   3  11     1237.24     1155.58     71.22 o 
   3   3  11      237.68      259.45     30.45 o 
   4   3  11      435.89      424.28     39.89 o 
   5   3  11     1880.06     1946.02    104.94 o 
   6   3  11      139.72      102.17     25.92 o 
   7   3  11      184.49      172.51     29.69 o 
   8   3  11      549.80      546.96     48.82 o 
   9   3  11      131.84      124.06     31.83 o 
  10   3  11       97.93       99.40     30.20 o 
  11   3  11      404.16      399.75     48.95 o 
   1   4  11      342.15      357.47     35.73 o 
   2   4  11     2613.07     2550.99    130.23 o 
   3   4  11        4.62       -8.68     16.11 o 
   4   4  11     2204.40     2254.29    121.30 o 
   5   4  11       16.93        2.52     21.14 o 
   6   4  11      878.64      871.59     64.30 o 
   7   4  11       69.70       41.40     25.92 o 
   8   4  11      618.26      553.51     53.35 o 
   9   4  11       71.04       50.71     30.45 o 
  10   4  11       53.78       73.48     31.58 o 
  11   4  11       67.57       50.33     31.71 o 
   1   5  11      380.81      397.86     41.27 o 
   2   5  11      176.00      186.47     30.58 o 
   3   5  11       71.25       72.98     24.41 o 
   4   5  11      155.75      126.20     28.69 o 
   5   5  11      533.59      493.99     46.81 o 
   6   5  11      105.37      110.60     27.93 o 
   7   5  11      155.70      118.53     32.46 o 
   8   5  11       62.36       52.34     27.93 o 
   9   5  11        7.34       12.46     27.43 o 
  10   5  11       27.44       37.62     31.08 o 
   1   6  11      501.79      521.42     47.81 o 
   2   6  11      155.97      141.55     30.45 o 
   3   6  11      163.69      150.74     31.33 o 
   4   6  11      178.35      191.88     33.60 o 
   5   6  11     2225.53     2465.05    133.25 o 
   6   6  11      287.74      265.37     40.14 o 
   7   6  11      331.76      374.96     45.80 o 
   8   6  11      144.41      175.78     36.99 o 
   9   6  11       80.45       48.82     32.71 o 
   1   7  11      933.72      935.01     65.68 o 
   2   7  11       69.81       66.56     27.81 o 
   3   7  11       36.11       56.12     27.18 o 
   4   7  11      269.73      273.67     40.89 o 
   5   7  11     1415.25     1327.08     87.07 o 
   6   7  11       99.38       86.19     32.71 o 
   7   7  11      137.14      139.29     35.36 o 
   8   7  11       49.01       54.99     30.70 o 
   1   8  11       19.65       41.27     26.05 o 
   2   8  11      205.73      217.17     35.86 o 
   3   8  11       15.29        2.89     24.16 o 
   4   8  11       41.45       35.73     28.44 o 
   5   8  11      204.89      197.92     37.87 o 
   6   8  11       98.60      105.06     34.60 o 
   7   8  11      106.35      162.57     38.50 o 
   1   9  11      258.85      332.43     43.54 o 
   2   9  11      316.47      346.65     46.05 o 
   3   9  11       33.42       -2.01     26.05 o 
   4   9  11      178.25      240.45     41.02 o 
   5   9  11      214.84      199.18     39.01 o 
   1  10  11      497.95      574.39     58.13 o 
   6   0  12     2093.70     1904.75     99.78 o 
   8   0  12       80.36       43.41     24.66 o 
  10   0  12      773.64      810.19     62.16 o 
   4   1  12      365.94      384.77     35.99 o 
   5   1  12       83.32      108.46     23.78 o 
   6   1  12      649.75      676.56     51.46 o 
   7   1  12      585.41      645.83     35.75 o 
   8   1  12       18.74       21.35     15.64 o 
   9   1  12      113.71       89.21     28.81 o 
  10   1  12      117.35      153.00     33.85 o 
  11   1  12       60.35       82.67     30.70 o 
   3   2  12       90.02       93.61     22.02 o 
   4   2  12     1002.20      995.53     63.54 o 
   5   2  12      419.82      421.26     39.64 o 
   6   2  12      362.88      316.70     38.00 o 
   7   2  12       20.93        8.05     22.27 o 
   8   2  12       92.53       77.13     27.56 o 
   9   2  12      218.60      232.15     37.12 o 
  10   2  12      211.82      224.60     38.38 o 
  11   2  12       30.00      -11.20     26.42 o 
   3   3  12     2193.39     2251.90    115.76 o 
   4   3  12      373.18      388.55     40.14 o 
   5   3  12      462.27      503.93     46.05 o 
   6   3  12      347.74      327.90     37.50 o 
   7   3  12      342.65      352.31     42.28 o 
   8   3  12       18.31       18.37     25.04 o 
   9   3  12      240.94      228.37     38.38 o 
  10   3  12      255.12      250.90     41.40 o 
   2   4  12      268.06      274.93     35.23 o 
   3   4  12       84.22       90.47     26.30 o 
   4   4  12     1054.41     1084.24     73.86 o 
   5   4  12       66.69       65.68     24.16 o 
   6   4  12      382.94      364.52     41.90 o 
   7   4  12       81.07       71.47     28.56 o 
   8   4  12        8.21        1.38     25.42 o 
   9   4  12      104.52      115.76     34.10 o 
  10   4  12      257.29      244.35     42.15 o 
   2   5  12      149.96      180.06     31.46 o 
   3   5  12      466.23      439.76     44.67 o 
   4   5  12      113.33       86.44     28.18 o 
   5   5  12       47.14       44.04     25.79 o 
   6   5  12       59.77       55.36     26.17 o 
   7   5  12       63.84       89.84     30.95 o 
   8   5  12        6.97      -15.73     23.66 o 
   9   5  12      115.81      148.73     35.23 o 
   1   6  12       81.98       98.77     28.06 o 
   2   6  12       37.75       62.28     26.30 o 
   3   6  12      734.38      776.34     62.79 o 
   4   6  12      176.98      146.71     33.85 o 
   5   6  12       78.41       47.56     28.56 o 
   6   6  12      685.30      593.52     59.77 o 
   7   6  12      185.45      210.38     39.64 o 
   8   6  12       61.78       83.67     32.71 o 
   1   7  12      452.67      457.00     49.07 o 
   2   7  12       47.28       62.03     27.81 o 
   3   7  12      666.06      636.05     57.75 o 
   4   7  12      206.80      235.17     39.26 o 
   5   7  12      108.94      156.15     36.49 o 
   6   7  12      137.98      109.47     32.71 o 
   7   7  12      647.99      668.13     60.77 o 
   1   8  12       26.40       35.99     28.06 o 
   2   8  12        3.54       11.58     26.68 o 
   3   8  12      135.50      150.11     35.73 o 
   4   8  12       16.89       32.09     29.32 o 
   5   8  12       30.97       25.79     30.45 o 
   1   9  12      179.56      201.95     39.38 o 
   2   9  12       83.37       96.26     33.72 o 
   3   9  12       45.01       63.54     33.34 o 
   6   0  13      165.70      163.32     29.19 o 
   8   0  13      678.81      737.84     59.01 o 
   5   1  13      243.44      208.49     31.33 o 
   6   1  13      202.49      188.11     31.33 o 
   7   1  13      114.14      137.78     29.32 o 
   8   1  13       22.06       20.90     16.91 o 
   9   1  13      344.73      361.75     42.65 o 
  10   1  13       86.20       88.20     30.83 o 
   4   2  13        1.86       -8.18     19.38 o 
   5   2  13       98.35       70.71     24.91 o 
   6   2  13       28.88        9.69     20.13 o 
   7   2  13      144.44      123.81     30.07 o 
   8   2  13       85.37       81.16     29.07 o 
   9   2  13       41.56       32.21     27.93 o 
  10   2  13       94.74       61.91     30.70 o 
   3   3  13       52.26       47.18     22.02 o 
   4   3  13        1.00      -15.22     20.01 o 
   5   3  13     1310.14     1263.67     80.15 o 
   6   3  13       99.49       89.97     26.55 o 
   7   3  13       57.78       61.53     28.94 o 
   8   3  13      275.46      276.56     40.89 o 
   9   3  13      152.78      103.05     32.97 o 
   3   4  13       68.57       80.65     27.43 o 
   4   4  13      212.25      229.25     35.61 o 
   5   4  13       77.74       86.44     28.81 o 
   6   4  13      323.93      318.34     41.02 o 
   7   4  13       61.07       65.05     29.95 o 
   8   4  13      153.57      171.00     37.37 o 
   9   4  13       10.04       -5.54     28.18 o 
   2   5  13       56.54       85.18     25.92 o 
   3   5  13      155.68      162.69     33.60 o 
   4   5  13      202.14      190.75     35.11 o 
   5   5  13      549.05      571.37     54.10 o 
   6   5  13       67.86       87.70     31.96 o 
   7   5  13      125.09      108.84     35.36 o 
   8   5  13       11.85       -2.14     27.68 o 
   2   6  13      229.69      271.91     38.38 o 
   3   6  13       18.22       30.95     26.30 o 
   4   6  13      119.35       95.12     32.21 o 
   5   6  13      352.92      368.67     47.69 o 
   6   6  13       35.90       55.49     28.69 o 
   7   6  13       56.46       46.05     30.95 o 
   2   7  13       13.18       12.08     27.56 o 
   3   7  13        5.18       29.19     28.69 o 
   4   7  13       81.25       73.10     32.84 o 
   5   7  13      446.60      433.97     52.22 o 
   6   7  13       47.00       12.58     30.83 o 
   2   8  13      108.29      119.79     33.97 o 
   3   8  13       75.37       48.82     29.44 o 
   4   8  13       33.42       12.58     30.95 o 
   8   0  14      122.47       85.31     28.18 o 
   6   1  14      122.22      115.63     29.32 o 
   7   1  14       77.23      120.67     29.69 o 
   8   1  14       18.58       21.14     25.54 o 
   9   1  14       82.20      126.08     32.71 o 
   5   2  14      124.16      119.03     29.57 o 
   6   2  14      110.40      146.59     31.58 o 
   7   2  14      117.29       74.99     27.30 o 
   8   2  14       19.66       11.45     26.55 o 
   9   2  14       25.57       43.79     29.07 o 
   4   3  14      115.09      132.12     30.70 o 
   5   3  14       60.51      100.66     29.82 o 
   6   3  14      387.13      332.68     43.54 o 
   7   3  14      300.81      289.40     39.89 o 
   8   3  14        6.10       19.00     28.56 o 
   4   4  14      490.13      429.32     49.32 o 
   5   4  14        5.08      -10.19     21.77 o 
   6   4  14      534.68      559.55     54.86 o 
   7   4  14       68.58       79.65     29.82 o 
   8   4  14       57.39       80.28     34.22 o 
   3   5  14       88.57       84.81     30.32 o 
   4   5  14       24.49       36.11     27.68 o 
   5   5  14      128.23      116.26     34.48 o 
   6   5  14       57.13        9.81     25.79 o 
   7   5  14       85.85      104.44     34.48 o 
   3   6  14      733.90      721.23     65.05 o 
   4   6  14      130.81      156.90     36.36 o 
   5   6  14        8.49        7.17     27.81 o 
   3   7  14      513.41      470.21     52.34 o 
   4   7  14        9.30        4.91     28.94 o 
   6   2  15      202.92      183.33     35.11 o 
   7   2  15      120.42      137.15     33.72 o 
   6   3  15       19.41       21.64     28.18 o 
   7   3  15       24.86       28.56     28.81 o 
   5   4  15       15.62       25.04     27.68 o 
   6   4  15       59.39       40.64     29.82 o 
   4   5  15       62.72       41.02     29.57 o 
   5   5  15       62.89       75.12     32.34 o 
                                                 
